# Supplementary material for: Lanthanite-(Nd), Nd2(CO3)3·8H2O
Source: Acta Crystallogr Sect E Struct Rep Online. 2013 Feb 6;69(Pt 3):i15–6. doi: 10.1107/S1600536813003164 (PMC3588547; doi:10.1107/S1600536813003164)
Supplement: Supplementary file 1 [file e-69-00i15-sup1.cif]

##############################################################################
#                                                                            #
# This CIF contains the data in a paper accepted for publication in          #
# Acta Crystallographica Section E. It conforms to the requirements of       #
# Notes for Authors for Acta Crystallographica Section E, and has been       #
# peer reviewed under the auspices of the IUCr Commission on Journals.       #
#                                                                            #
# Full details of the Crystallographic Information File format               #
# are given in the paper "The Crystallographic Information File (CIF):       #
# a New Standard Archive File for Crystallography" by S. R. Hall, F. H.      #
# Allen and I. D. Brown [Acta Cryst. (1991), A47, 655-685].                  #
#                                                                            #
# The current version of the core CIF dictionary is obtainable from          #
# ftp://ftp.iucr.org/pub/cif_core.dic.                                       #
#                                                                            #
# Software is freely available for graphical display of the structure(s)     #
# in this CIF. For information consult the CIF software page                 #
# http://www.iucr.org/resources/cif/software.                                #
#                                                                            #
# This file may be used for bona fide research purposes within the           #
# scientific community so long as proper attribution is given to the journal # 
# article from which it was obtained.                                        #
#                                                                            #
##############################################################################
data_I
_audit_creation_method     SHELXL-97
_chemical_name_systematic
;
Dineodymium(III) tricarbonate octahydrate
;
_chemical_name_common     ?
_chemical_formula_moiety     ?
_chemical_formula_sum     'C3 H16 Nd2 O17'
_chemical_formula_iupac     'Nd2 (C O3)3, 8H2 O'
_chemical_formula_weight     612.64
_chemical_melting_point     ?
_symmetry_cell_setting     orthorhombic
_symmetry_space_group_name_H-M     'P c c n'
_symmetry_space_group_name_hall     '-P 2ab 2ac'
loop_
    _symmetry_equiv_pos_as_xyz
    'x, y, z'
    '-x+1/2, -y+1/2, z'
    '-x, y+1/2, -z+1/2'
    'x+1/2, -y, -z+1/2'
    '-x, -y, -z'
    'x-1/2, y-1/2, -z'
    'x, -y-1/2, z-1/2'
    '-x-1/2, y, z-1/2'
_cell_length_a     8.9391(4)
_cell_length_b     9.4694(4)
_cell_length_c     16.9374(8)
_cell_angle_alpha     90.00
_cell_angle_beta     90.00
_cell_angle_gamma     90.00
_cell_volume     1433.72(11)
_cell_formula_units_Z     4
_cell_measurement_reflns_used     6318
_cell_measurement_theta_min     2.28
_cell_measurement_theta_max     27.48
_cell_measurement_temperature     296(2)
_exptl_crystal_description     platy
_exptl_crystal_colour     'pink'
_exptl_crystal_size_max     0.20
_exptl_crystal_size_mid     0.18
_exptl_crystal_size_min     0.02
_exptl_crystal_density_diffrn     2.838
_exptl_crystal_density_meas     ?
_exptl_crystal_density_method     'not measured'
_exptl_crystal_F_000     1160
_exptl_absorpt_coefficient_mu     7.253
_exptl_absorpt_correction_type     multi-scan
_exptl_absorpt_process_details     '(<i>SADABS</i>; Sheldrick, 2005)'
_exptl_absorpt_correction_T_min     0.3248
_exptl_absorpt_correction_T_max     0.8685
_exptl_special_details     ?
_diffrn_ambient_temperature     296(2)
_diffrn_radiation_type     MoK\a
_diffrn_radiation_wavelength     0.71073
_diffrn_radiation_source     'fine-focus sealed tube'
_diffrn_radiation_monochromator     graphite
_diffrn_measurement_device_type     'Bruker APEXII CCD area-detector'
_diffrn_measurement_method     '\f and \w scan'
_diffrn_detector_area_resol_mean     ?
_diffrn_reflns_number     9235
_diffrn_reflns_av_R_equivalents     0.0178
_diffrn_reflns_av_sigmaI/netI     0.0132
_diffrn_reflns_theta_min     3.23
_diffrn_reflns_theta_max     27.48
_diffrn_reflns_theta_full     27.48
_diffrn_measured_fraction_theta_max     0.953
_diffrn_measured_fraction_theta_full     0.953
_diffrn_reflns_limit_h_min     -11
_diffrn_reflns_limit_h_max     11
_diffrn_reflns_limit_k_min     -10
_diffrn_reflns_limit_k_max     11
_diffrn_reflns_limit_l_min     -21
_diffrn_reflns_limit_l_max     19
_diffrn_standards_number     0
_diffrn_standards_interval_count     .
_diffrn_standards_interval_time     .
_diffrn_standards_decay_%     ?
_refine_special_details
;
Refinement of <i>F</i>^2^ against ALL reflections. The weighted <i>R</i>-factor
<i>wR</i> and goodness of fit <i>S</i> are based on <i>F</i>^2^, conventional
<i>R</i>-factors <i>R</i> are based on <i>F</i>, with <i>F</i> set to zero for
negative <i>F</i>^2^. The threshold expression of <i>F</i>^2^ >
\s(<i>F</i>^2^) is used only for calculating <i>R</i>-factors(gt) <i>etc</i>.
and is not relevant to the choice of reflections for refinement.
<i>R</i>-factors based on <i>F</i>^2^ are statistically about twice as large
as those based on <i>F</i>, and <i>R</i>- factors based on ALL data will be
even larger.
;
_reflns_number_total     1570
_reflns_number_gt     1373
_reflns_threshold_expression     I>2sigma(I)
_refine_ls_structure_factor_coef     Fsqd
_refine_ls_matrix_type     full
_refine_ls_R_factor_all     0.0232
_refine_ls_R_factor_gt     0.0198
_refine_ls_wR_factor_gt     0.0537
_refine_ls_wR_factor_ref     0.0566
_refine_ls_goodness_of_fit_ref     1.124
_refine_ls_restrained_S_all     1.124
_refine_ls_number_reflns     1570
_refine_ls_number_parameters     102
_refine_ls_number_restraints     0
_refine_ls_hydrogen_treatment     noref
_refine_ls_weighting_scheme     calc
_refine_ls_weighting_details
         'calc w=1/[\s^2^(Fo^2^)+(0.0225P)^2^+5.4801P] where P=(Fo^2^+2Fc^2^)/3'
_atom_sites_solution_hydrogens     .
_atom_sites_solution_primary     direct
_atom_sites_solution_secondary     difmap
_refine_ls_shift/su_max     0.001
_refine_ls_shift/su_mean     0.000
_refine_diff_density_max     0.806
_refine_diff_density_min     -0.589
_refine_ls_extinction_method     none
_refine_ls_extinction_coef     .
loop_
    _atom_type_symbol
    _atom_type_description
    _atom_type_scat_dispersion_real
    _atom_type_scat_dispersion_imag
    _atom_type_scat_source
    'C' 'C' 0.0033 0.0016
                         'International Tables Vol C Tables 4.2.6.8 and 6.1.1.4'
    'O' 'O' 0.0106 0.0060
                         'International Tables Vol C Tables 4.2.6.8 and 6.1.1.4'
    'Nd' 'Nd' -0.1943 3.0179
                         'International Tables Vol C Tables 4.2.6.8 and 6.1.1.4'
    'H' 'H' 0.0000 0.0000
                         'International Tables Vol C Tables 4.2.6.8 and 6.1.1.4'
_computing_data_collection     'APEX2 (Bruker, 2004)'
_computing_cell_refinement     'SAINT (Bruker, 2004)'
_computing_data_reduction     'SAINT (Bruker, 2004)'
_computing_structure_solution     'SHELXS97 (Sheldrick, 2008)'
_computing_structure_refinement     'SHELXL97 (Sheldrick, 2008)'
_computing_molecular_graphics     '<i>XtalDraw</i> (Downs & Hall-Wallace, 2003)'
_computing_publication_material     'publCIF (Westrip, 2010)'
loop_
    _atom_site_type_symbol
    _atom_site_label
    _atom_site_fract_x
    _atom_site_fract_y
    _atom_site_fract_z
    _atom_site_U_iso_or_equiv
    _atom_site_adp_type
    _atom_site_calc_flag
    _atom_site_refinement_flags
    _atom_site_occupancy
    _atom_site_symmetry_multiplicity
    _atom_site_disorder_assembly
    _atom_site_disorder_group
    Nd Nd1 0.2500 0.2500 0.250082(15) 0.01450(9) Uani d S 1 2 . .
    Nd Nd2 0.2500 0.7500 0.280450(15) 0.01381(9) Uani d S 1 2 . .
    C C1 0.2500 0.7500 0.1061(3) 0.0211(11) Uani d S 1 2 . .
    C C2 0.4597(4) 0.4972(3) 0.28322(19) 0.0142(6) Uani d . 1 1 . .
    O O1 0.3229(3) 0.6575(3) 0.14676(14) 0.0181(5) Uani d . 1 1 . .
    O O2 0.2500 0.7500 0.0327(3) 0.069(2) Uani d S 1 2 . .
    O O3 0.0234(3) 0.3837(3) 0.20815(16) 0.0210(5) Uani d . 1 1 . .
    O O4 0.0234(3) 0.6160(3) 0.23732(16) 0.0216(5) Uani d . 1 1 . .
    O O5 0.3158(3) 0.4931(3) 0.29412(15) 0.0192(5) Uani d . 1 1 . .
    O OW1 0.3170(3) 0.3820(3) 0.12154(16) 0.0232(5) Uani d . 1 1 . .
    O OW2 0.1140(3) 0.3219(3) 0.37844(16) 0.0261(6) Uani d . 1 1 . .
    O OW3 0.1241(3) 0.6457(3) 0.40530(17) 0.0343(7) Uani d . 1 1 . .
    O OW4 0.3878(6) 0.3889(5) 0.4972(3) 0.0749(15) Uani d . 1 1 . .
loop_
    _atom_site_aniso_label
    _atom_site_aniso_U_11
    _atom_site_aniso_U_22
    _atom_site_aniso_U_33
    _atom_site_aniso_U_12
    _atom_site_aniso_U_13
    _atom_site_aniso_U_23
    Nd1 0.01417(13) 0.01111(16) 0.01822(16) 0.00172(9) 0.000 0.000
    Nd2 0.01354(13) 0.01037(16) 0.01752(16) -0.00126(9) 0.000 0.000
    C1 0.018(2) 0.022(3) 0.023(3) 0.003(2) 0.000 0.000
    C2 0.0165(15) 0.0119(17) 0.0143(14) 0.0004(12) -0.0013(12) 0.0014(12)
    O1 0.0181(11) 0.0150(12) 0.0212(12) 0.0022(9) -0.0017(9) -0.0018(10)
    O2 0.095(5) 0.094(5) 0.017(2) 0.070(4) 0.000 0.000
    O3 0.0224(12) 0.0121(13) 0.0284(13) 0.0055(10) -0.0016(10) 0.0001(10)
    O4 0.0188(11) 0.0131(14) 0.0329(14) -0.0039(10) -0.0022(10) -0.0029(10)
    O5 0.0128(11) 0.0165(13) 0.0284(13) 0.0006(9) 0.0027(10) 0.0008(10)
    OW1 0.0280(13) 0.0159(13) 0.0255(13) -0.0007(11) 0.0012(11) -0.0012(10)
    OW2 0.0171(12) 0.0357(17) 0.0254(13) -0.0010(11) 0.0007(10) 0.0006(12)
    OW3 0.0303(15) 0.050(2) 0.0228(13) -0.0153(14) 0.0008(11) -0.0011(13)
    OW4 0.089(3) 0.077(3) 0.059(3) -0.028(3) 0.035(2) -0.029(2)
_geom_special_details
;
All e.s.d.'s (except the e.s.d. in the dihedral angle between two l.s. planes)
are estimated using the full covariance matrix. The cell e.s.d.'s are taken
into account individually in the estimation of e.s.d.'s in distances, angles
and torsion angles; correlations between e.s.d.'s in cell parameters are only
used when they are defined by crystal symmetry. An approximate (isotropic)
treatment of cell e.s.d.'s is used for estimating e.s.d.'s involving l.s.
planes.
;
loop_
    _geom_bond_atom_site_label_1
    _geom_bond_atom_site_label_2
    _geom_bond_site_symmetry_2
    _geom_bond_distance
    _geom_bond_publ_flag
    Nd1 O5 . 2.491(2) ?
    Nd1 O5 2 2.491(2) ?
    Nd1 O3 2 2.492(2) ?
    Nd1 O3 . 2.492(2) ?
    Nd1 OW1 2 2.581(3) ?
    Nd1 OW1 . 2.581(3) ?
    Nd1 OW2 . 2.582(3) ?
    Nd1 OW2 2 2.582(3) ?
    Nd1 O4 4_565 2.762(3) ?
    Nd1 O4 3_545 2.762(3) ?
    Nd1 C2 . 3.051(3) ?
    Nd1 C2 2 3.051(3) ?
    Nd2 O4 . 2.499(3) ?
    Nd2 O4 2_565 2.499(3) ?
    Nd2 O5 2_565 2.513(2) ?
    Nd2 O5 . 2.513(2) ?
    Nd2 O1 2_565 2.514(2) ?
    Nd2 O1 . 2.514(2) ?
    Nd2 OW3 2_565 2.591(3) ?
    Nd2 OW3 . 2.591(3) ?
    Nd2 O3 4_565 2.759(3) ?
    Nd2 O3 3 2.759(3) ?
    Nd2 C1 . 2.953(6) ?
    Nd2 C2 2_565 3.040(3) ?
    C1 O2 . 1.243(8) ?
    C1 O1 . 1.291(4) ?
    C1 O1 2_565 1.291(4) ?
    C2 O4 4_565 1.263(4) ?
    C2 O3 4_565 1.272(4) ?
    C2 O5 . 1.300(4) ?
loop_
    _geom_angle_atom_site_label_1
    _geom_angle_atom_site_label_2
    _geom_angle_atom_site_label_3
    _geom_angle_site_symmetry_1
    _geom_angle_site_symmetry_3
    _geom_angle
    _geom_angle_publ_flag
    O5 Nd1 O5 . 2 145.15(12) ?
    O5 Nd1 O3 . 2 111.28(8) ?
    O5 Nd1 O3 2 2 78.92(8) ?
    O5 Nd1 O3 . . 78.92(8) ?
    O5 Nd1 O3 2 . 111.28(8) ?
    O3 Nd1 O3 2 . 146.88(12) ?
    O5 Nd1 OW1 . 2 139.03(8) ?
    O5 Nd1 OW1 2 2 75.53(8) ?
    O3 Nd1 OW1 2 2 72.68(8) ?
    O3 Nd1 OW1 . 2 79.45(8) ?
    O5 Nd1 OW1 . . 75.53(8) ?
    O5 Nd1 OW1 2 . 139.03(8) ?
    O3 Nd1 OW1 2 . 79.45(8) ?
    O3 Nd1 OW1 . . 72.68(8) ?
    OW1 Nd1 OW1 2 . 64.96(12) ?
    O5 Nd1 OW2 . . 67.38(8) ?
    O5 Nd1 OW2 2 . 83.13(9) ?
    O3 Nd1 OW2 2 . 139.15(9) ?
    O3 Nd1 OW2 . . 73.95(8) ?
    OW1 Nd1 OW2 2 . 136.78(8) ?
    OW1 Nd1 OW2 . . 133.78(8) ?
    O5 Nd1 OW2 . 2 83.13(9) ?
    O5 Nd1 OW2 2 2 67.38(8) ?
    O3 Nd1 OW2 2 2 73.95(8) ?
    O3 Nd1 OW2 . 2 139.15(9) ?
    OW1 Nd1 OW2 2 2 133.78(8) ?
    OW1 Nd1 OW2 . 2 136.78(8) ?
    OW2 Nd1 OW2 . 2 65.29(12) ?
    O5 Nd1 O4 . 4_565 48.95(8) ?
    O5 Nd1 O4 2 4_565 127.62(8) ?
    O3 Nd1 O4 2 4_565 62.36(9) ?
    O3 Nd1 O4 . 4_565 120.53(9) ?
    OW1 Nd1 O4 2 4_565 119.54(8) ?
    OW1 Nd1 O4 . 4_565 68.74(8) ?
    OW2 Nd1 O4 . 4_565 103.32(8) ?
    OW2 Nd1 O4 2 4_565 68.87(8) ?
    O5 Nd1 O4 . 3_545 127.62(8) ?
    O5 Nd1 O4 2 3_545 48.95(8) ?
    O3 Nd1 O4 2 3_545 120.53(9) ?
    O3 Nd1 O4 . 3_545 62.36(9) ?
    OW1 Nd1 O4 2 3_545 68.74(8) ?
    OW1 Nd1 O4 . 3_545 119.54(8) ?
    OW2 Nd1 O4 . 3_545 68.87(8) ?
    OW2 Nd1 O4 2 3_545 103.32(8) ?
    O4 Nd1 O4 4_565 3_545 171.14(11) ?
    O4 Nd2 O4 . 2_565 146.01(13) ?
    O4 Nd2 O5 . 2_565 109.18(8) ?
    O4 Nd2 O5 2_565 2_565 74.05(8) ?
    O4 Nd2 O5 . . 74.05(8) ?
    O4 Nd2 O5 2_565 . 109.18(8) ?
    O5 Nd2 O5 2_565 . 169.43(12) ?
    O4 Nd2 O1 . 2_565 72.75(8) ?
    O4 Nd2 O1 2_565 2_565 76.70(8) ?
    O5 Nd2 O1 2_565 2_565 71.64(8) ?
    O5 Nd2 O1 . 2_565 118.74(8) ?
    O4 Nd2 O1 . . 76.70(8) ?
    O4 Nd2 O1 2_565 . 72.75(8) ?
    O5 Nd2 O1 2_565 . 118.74(8) ?
    O5 Nd2 O1 . . 71.64(8) ?
    O1 Nd2 O1 2_565 . 51.48(11) ?
    O4 Nd2 OW3 . 2_565 141.63(9) ?
    O4 Nd2 OW3 2_565 2_565 72.13(9) ?
    O5 Nd2 OW3 2_565 2_565 69.98(9) ?
    O5 Nd2 OW3 . 2_565 101.07(10) ?
    O1 Nd2 OW3 2_565 2_565 135.64(9) ?
    O1 Nd2 OW3 . 2_565 139.06(9) ?
    O4 Nd2 OW3 . . 72.13(9) ?
    O4 Nd2 OW3 2_565 . 141.63(9) ?
    O5 Nd2 OW3 2_565 . 101.07(10) ?
    O5 Nd2 OW3 . . 69.98(9) ?
    O1 Nd2 OW3 2_565 . 139.06(9) ?
    O1 Nd2 OW3 . . 135.64(9) ?
    OW3 Nd2 OW3 2_565 . 70.59(13) ?
    O4 Nd2 O3 . 4_565 120.36(9) ?
    O4 Nd2 O3 2_565 4_565 62.32(9) ?
    O5 Nd2 O3 2_565 4_565 130.16(8) ?
    O5 Nd2 O3 . 4_565 48.87(7) ?
    O1 Nd2 O3 2_565 4_565 116.91(8) ?
    O1 Nd2 O3 . 4_565 70.95(8) ?
    OW3 Nd2 O3 2_565 4_565 74.51(9) ?
    OW3 Nd2 O3 . 4_565 98.79(9) ?
    O4 Nd2 O3 . 3 62.32(9) ?
    O4 Nd2 O3 2_565 3 120.36(9) ?
    O5 Nd2 O3 2_565 3 48.87(7) ?
    O5 Nd2 O3 . 3 130.16(8) ?
    O1 Nd2 O3 2_565 3 70.95(8) ?
    O1 Nd2 O3 . 3 116.91(8) ?
    OW3 Nd2 O3 2_565 3 98.79(9) ?
    OW3 Nd2 O3 . 3 74.51(9) ?
    O3 Nd2 O3 4_565 3 171.97(11) ?
    O2 C1 O1 . . 122.2(2) ?
    O2 C1 O1 . 2_565 122.2(2) ?
    O1 C1 O1 . 2_565 115.5(5) ?
    O4 C2 O3 4_565 4_565 125.6(3) ?
    O4 C2 O5 4_565 . 117.4(3) ?
    O3 C2 O5 4_565 . 117.0(3) ?
    O4 C2 O1 4_565 . 113.5(2) ?
loop_
    _geom_hbond_atom_site_label_D
    _geom_hbond_atom_site_label_H
    _geom_hbond_atom_site_label_A
    _geom_hbond_site_symmetry_A
    _geom_hbond_distance_DH
    _geom_hbond_distance_HA
    _geom_hbond_distance_DA
    _geom_hbond_angle_DHA
    _geom_hbond_publ_flag
    OW1 . O1 . . . 2.645(4) . y
    OW1 . OW1 2 . . 2.772(5) . y
    OW1 . OW4 8_655 . . 2.792(5) . y
    OW1 . OW3 4_565 . . 2.795(4) . y
    OW2 . O1 4_465 . . 2.645(3) . y
    OW2 . OW2 2 . . 2.786(5) . y
    OW2 . O5 . . . 2.815(4) . y
    OW2 . OW4 2 . . 2.833(5) . y
    OW3 . O2 7_576 . . 2.626(5) . y
    OW3 . OW1 4_465 . . 2.795(4) . y
    OW3 . O5 . . . 2.928(4) . y
    OW3 . OW3 2_565 . . 2.994(6) . y
    OW4 . OW1 8_656 . . 2.792(5) . y
    OW4 . OW2 2 . . 2.833(5) . y
    OW4 . OW4 5_666 . . 2.909(9) . y
    OW4 . OW2 2 . . 3.231(6) . y
data_global
_journal_date_recd_electronic     2013-01-16
_journal_date_accepted     2013-01-30
_journal_name_full     'Acta Crystallographica, Section E'
_journal_year     2013
_journal_volume     69
_journal_issue      3
_journal_page_first     i15
_journal_page_last     i16
_journal_paper_category     QI
_journal_paper_doi     10.1107/S1600536813003164
_journal_coeditor_code     WM2719
_publ_contact_author_name     'Shaunna M. Morrison'
_publ_contact_author_address
;
Department of Geosciences
Gould-Simpson Building
University of Arizona
1040 E. 4th Street
Tucson, AZ 85721-0077
USA
;
_publ_contact_author_email     shaunnamm@email.arizona.edu
_publ_contact_author_fax     520-621-2672
_publ_contact_author_phone     520-621-9993
_publ_section_title
;
Lanthanite-(Nd), Nd~2~(CO~3~)~3~.8H~2~O
;
loop_
    _publ_author_name
    _publ_author_footnote
    _publ_author_address
    'Morrison, Shaunna M.' .
;
Department of Geosciences,
University of Arizona,
1040 E. 4th Street,
Tucson, Arizona 85721-0077, USA
;
    'Andrade, Marcelo B.' .
;
Department of Geosciences,
University of Arizona,
1040 E. 4th Street,
Tucson, Arizona 85721-0077, USA
;
    'Wenz, Michelle D.' .
;
Department of Geosciences,
University of Arizona,
1040 E. 4th Street,
Tucson, Arizona 85721-0077, USA
;
    'Domanik, Kenneth J.' .
;
Lunar and Planetary Laboratory,
University of Arizona,
1629 E. University Blvd,
Tucson, AZ. 85721-0092, USA
;
    'Downs, Robert T.' .
;
Department of Geosciences,
University of Arizona,
1040 E. 4th Street,
Tucson, Arizona 85721-0077, USA
;
