# Supplementary material for: Lanthanite-(Nd), Nd2(CO3)3·8H2O
Source: Acta Crystallogr Sect E Struct Rep Online. 2013 Feb 6;69(Pt 3):i15–6. doi: 10.1107/S1600536813003164 (PMC3588547; doi:10.1107/S1600536813003164)
Supplement: Supplementary file 2 [file e-69-00i15-Isup2.hkl]

# 
# h,k,l, Fc-squared, Fo-squared, sigma(Fo-squared) and status flag 
# 
data_I
_shelx_title ' R060993_2 in Pccn' 
_shelx_refln_list_code          4 
_shelx_F_calc_maximum      449.67 
_exptl_crystal_F_000      1160.00 
_reflns_d_resolution_high  0.7702 
 
loop_ 
 _symmetry_equiv_pos_as_xyz 
 'x, y, z' 
 '-x+1/2, -y+1/2, z' 
 '-x, y+1/2, -z+1/2' 
 'x+1/2, -y, -z+1/2' 
 '-x, -y, -z' 
 'x-1/2, y-1/2, -z' 
 'x, -y-1/2, z-1/2' 
 '-x-1/2, y, z-1/2' 
 
_cell_length_a     8.9391 
_cell_length_b     9.4694 
_cell_length_c    16.9374 
_cell_angle_alpha  90.000 
_cell_angle_beta   90.000 
_cell_angle_gamma  90.000 
 
_shelx_F_squared_multiplier     1.000 
 
loop_ 
 _refln_index_h 
 _refln_index_k 
 _refln_index_l 
 _refln_F_squared_calc 
 _refln_F_squared_meas 
 _refln_F_squared_sigma 
 _refln_observed_status 
   4   0   0   115068.71   114606.09   1820.20 o 
   6   0   0    48666.37    46148.80    731.15 o 
   8   0   0    50255.80    51246.96   1110.29 o 
  10   0   0    26037.26    25534.84    422.79 o 
   3   1   0     4001.55     4774.64    135.11 o 
   5   1   0      190.35      157.24     13.09 o 
   7   1   0       26.26       30.24      8.98 o 
   9   1   0      127.53      122.26     11.82 o 
  11   1   0      163.49      167.67     14.15 o 
   2   2   0   202203.06   204677.98   3208.13 o 
   4   2   0   103600.79   105880.22   1141.60 o 
   6   2   0    96683.05    97219.27   1090.13 o 
   8   2   0    63225.13    63008.82    705.65 o 
  10   2   0    28012.97    28433.51    331.16 o 
   1   3   0     5437.42     7240.07    149.92 o 
   3   3   0      828.98      831.91     14.88 o 
   5   3   0      152.53      134.04     11.01 o 
   7   3   0        2.53       17.30      8.53 o 
   9   3   0        7.62       15.92      9.41 o 
  11   3   0       46.55       67.61     12.49 o 
   0   4   0    58370.04    55211.57    682.09 o 
   2   4   0   171866.50   183449.06   2890.34 o 
   4   4   0   110010.55   109696.34   1113.64 o 
   6   4   0    84983.84    85471.40    953.29 o 
   8   4   0    34675.75    34532.47    393.52 o 
  10   4   0    29922.56    30561.61    361.58 o 
   1   5   0        1.74       15.35      6.44 o 
   3   5   0      140.83      132.22     29.10 o 
   5   5   0      829.36      863.46     14.71 o 
   7   5   0      546.44      571.16     37.79 o 
   9   5   0       34.34       39.74     12.42 o 
   2   6   0    78867.20    82524.01   1307.02 o 
   4   6   0    90761.73    90989.56   1198.27 o 
   6   6   0    58105.40    58359.80    752.68 o 
   8   6   0    39943.30    40028.36    648.05 o 
  10   6   0    23964.45    24508.91    415.51 o 
   1   7   0       54.63       64.93     11.34 o 
   3   7   0        3.86       10.31     10.21 o 
   5   7   0      333.04      298.56     42.27 o 
   7   7   0      540.60      508.34     24.78 o 
   9   7   0      224.44      242.04     22.56 o 
   2   8   0    51262.06    52628.98    826.64 o 
   4   8   0    64373.14    64376.72   1196.88 o 
   6   8   0    25849.04    25828.68    422.80 o 
   8   8   0    22001.68    22078.92    471.13 o 
   3   9   0        1.40        3.09     10.21 o 
   5   9   0        1.22        4.12     11.66 o 
   7   9   0      255.34      256.90     20.41 o 
   6  10   0    28624.51    29253.05    676.28 o 
   1   1   1       57.16       -1.88      1.88 o 
   2   1   1     1487.65     1571.03     13.69 o 
   3   1   1     2138.75     2727.49     81.10 o 
   4   1   1     7527.41     8980.16     94.39 o 
   5   1   1        0.00       -4.79      4.79 o 
   6   1   1      798.52      897.76     13.47 o 
   7   1   1       27.58       26.55      6.35 o 
   8   1   1        3.05        9.47      6.35 o 
   9   1   1        0.45        2.03      6.90 o 
  10   1   1     1008.59      975.65     17.65 o 
  11   1   1        9.58       19.81      8.36 o 
   1   2   1        1.99       -2.77      2.77 o 
   2   2   1     2391.84     3242.74     26.63 o 
   3   2   1        9.16       -3.54      3.54 o 
   4   2   1      213.88      144.14      7.36 o 
   5   2   1       71.52       39.07      5.43 o 
   6   2   1      300.41      262.43     12.76 o 
   7   2   1        0.06        0.29      5.92 o 
   8   2   1       53.87       49.60     11.98 o 
   9   2   1        0.15       -6.40      6.40 o 
  10   2   1        6.99       -1.30      9.05 o 
  11   2   1       14.41       -3.03      7.87 o 
   2   3   1     4183.33     5024.16     34.52 o 
   3   3   1     5404.07     5844.59     44.68 o 
   4   3   1     2515.36     2507.53     34.76 o 
   5   3   1        0.63       -4.92      4.92 o 
   6   3   1       74.54       62.75      5.86 o 
   7   3   1       96.17      131.46      7.14 o 
   8   3   1      262.25      285.34      9.45 o 
   9   3   1        3.65        3.49      6.66 o 
  10   3   1      497.95      559.10     18.31 o 
  11   3   1       41.19       36.70      8.45 o 
   1   4   1      818.73      950.42     13.60 o 
   2   4   1       91.58        1.24     12.87 o 
   3   4   1      997.36     1063.06     29.35 o 
   4   4   1      141.75      127.37     13.92 o 
   5   4   1       43.61       29.98      4.77 o 
   6   4   1       72.74        6.60     14.36 o 
   7   4   1        8.26        8.87      5.73 o 
   8   4   1       56.41       38.43     12.37 o 
   9   4   1       13.73        1.50      6.66 o 
  10   4   1       91.95      126.77     12.56 o 
   1   5   1      449.94      495.95      8.82 o 
   2   5   1      673.70      867.96     15.25 o 
   3   5   1      192.91      186.90     10.03 o 
   4   5   1      245.23      257.39     12.57 o 
   5   5   1     1013.24      956.53     11.31 o 
   6   5   1     2739.89     2763.69     27.89 o 
   7   5   1      104.77      117.22      6.72 o 
   8   5   1      889.11      843.07     14.90 o 
   9   5   1      117.81      116.76      9.87 o 
  10   5   1      214.80      211.39     12.76 o 
   1   6   1      105.53      118.18      5.69 o 
   2   6   1      556.95      502.58     12.32 o 
   3   6   1      117.58       81.77      7.95 o 
   4   6   1      163.57      103.60     18.81 o 
   5   6   1       46.14       65.62      6.02 o 
   6   6   1      179.69      121.31     21.62 o 
   7   6   1       40.26       42.45     10.31 o 
   8   6   1       17.48       42.28     17.86 o 
   9   6   1        8.81       -1.66     11.05 o 
  10   6   1      124.87      158.90     17.53 o 
   1   7   1       54.35      103.60      6.19 o 
   2   7   1      472.19      546.21     12.37 o 
   3   7   1      702.77      712.05     15.46 o 
   4   7   1      590.52      637.88     22.92 o 
   5   7   1        7.99       24.07      8.72 o 
   6   7   1      284.94      269.78     13.99 o 
   7   7   1        5.36       -5.92      9.51 o 
   8   7   1      159.23      155.71     13.40 o 
   9   7   1        4.17        3.03     11.57 o 
   1   8   1       20.25       21.37      5.60 o 
   2   8   1      158.57      143.69     21.24 o 
   3   8   1      147.83      110.91      8.72 o 
   4   8   1      272.83      202.03     21.13 o 
   5   8   1       72.85       56.68     11.31 o 
   6   8   1       57.08       13.97     12.09 o 
   7   8   1        0.38       -9.75      9.75 o 
   8   8   1        0.08       -6.19     13.40 o 
   3   9   1       15.99       15.46      7.22 o 
   4   9   1      341.39      315.79     12.37 o 
   5   9   1        7.35       17.31      9.23 o 
   6   9   1        0.39        0.63      9.51 o 
   7   9   1        0.96       -9.75      9.75 o 
   5  10   1       79.72       60.62     15.26 o 
   6  10   1       86.79      139.11     30.93 o 
   1   0   2     2823.96     2865.04     35.26 o 
   2   0   2    90276.73    93187.33    877.55 o 
   4   0   2   183076.20   192866.03   1955.69 o 
   5   0   2     1089.02      844.00     17.53 o 
   6   0   2    41970.31    41674.25    468.03 o 
   7   0   2     9994.12     9821.36    120.10 o 
   8   0   2    35556.10    34793.99    488.06 o 
   9   0   2     1993.48     2168.87     38.12 o 
  10   0   2    26617.90    26945.04    314.68 o 
  11   0   2      159.27      137.03     13.64 o 
   0   1   2     2029.27     2164.16     29.16 o 
   1   1   2      481.03      326.62      8.30 o 
   2   1   2     1662.78     1898.52     19.25 o 
   3   1   2     2179.15     2489.07     43.61 o 
   4   1   2     4500.78     4744.12     69.90 o 
   5   1   2      513.45      485.66      9.09 o 
   6   1   2     1450.72     1427.66     17.85 o 
   7   1   2      267.21      233.33      8.36 o 
   8   1   2     1272.60     1201.77     17.83 o 
   9   1   2      103.44      103.33      7.97 o 
  10   1   2      970.73      959.49     17.54 o 
  11   1   2       28.93       32.23      8.16 o 
   0   2   2    88969.20    88915.67   1143.96 o 
   1   2   2     1373.01     1605.62     16.46 o 
   2   2   2   137299.95   139252.34    955.25 o 
   3   2   2      353.22      205.47      9.14 o 
   4   2   2    86819.97    86587.80    655.99 o 
   5   2   2     1896.14     1804.51     19.82 o 
   6   2   2    72613.63    73916.95    705.83 o 
   7   2   2     5167.62     5046.15     60.20 o 
   8   2   2    48325.92    47618.59    379.60 o 
   9   2   2     1478.14     1427.55     39.06 o 
  10   2   2    25184.21    25285.63    209.56 o 
  11   2   2      290.94      295.35     11.57 o 
   0   3   2      172.93      433.75      9.28 o 
   1   3   2     2723.99     3293.30     48.90 o 
   2   3   2     2068.17     1992.23     18.52 o 
   3   3   2       89.46       63.98      7.63 o 
   4   3   2     3108.77     2979.72     25.46 o 
   5   3   2      285.40      303.00      7.64 o 
   6   3   2     2654.46     2644.98     27.43 o 
   7   3   2      246.76      243.58      8.43 o 
   8   3   2     1016.75     1023.75     16.24 o 
   9   3   2       81.76       80.05      7.77 o 
  10   3   2      845.95      866.55     16.65 o 
  11   3   2       12.61       19.90      8.31 o 
   0   4   2   124068.84   128441.66   1955.81 o 
   1   4   2    11308.02    12642.30    101.54 o 
   2   4   2   140113.27   146110.83   1473.03 o 
   3   4   2     5280.91     5427.45     41.72 o 
   4   4   2    49582.34    49935.22    383.71 o 
   5   4   2     2058.92     2109.05     31.11 o 
   6   4   2    62175.62    63259.40    498.42 o 
   7   4   2      433.86      367.21      9.59 o 
   8   4   2    29744.58    29943.13    242.62 o 
   9   4   2      259.98      271.22      9.90 o 
  10   4   2    23084.77    23921.14    199.14 o 
   0   5   2     1914.87     1843.60     32.06 o 
   1   5   2     1213.88     1268.52     16.92 o 
   2   5   2     2973.36     3057.86     35.88 o 
   3   5   2      399.53      462.93     10.29 o 
   4   5   2     1567.53     1583.05     15.37 o 
   5   5   2      274.12      264.82     10.81 o 
   6   5   2     1272.83     1254.39     15.97 o 
   7   5   2        2.51        8.53      5.64 o 
   8   5   2      602.75      640.65     12.88 o 
   9   5   2        5.36        0.71      8.12 o 
  10   5   2      535.73      586.44     17.04 o 
   0   6   2    62284.63    63630.66    639.83 o 
   1   6   2      605.82      705.24     11.41 o 
   2   6   2    61373.74    62507.18    631.21 o 
   3   6   2     4974.20     5307.53     74.89 o 
   4   6   2    61436.12    61662.18    686.58 o 
   5   6   2     1261.32     1218.22     17.59 o 
   6   6   2    47647.01    47862.80    438.24 o 
   7   6   2      462.31      484.06     17.53 o 
   8   6   2    35103.65    35725.46    411.07 o 
   9   6   2      425.53      433.10     33.07 o 
  10   6   2    18357.85    18916.36    231.95 o 
   0   7   2    10130.09    10535.15    108.05 o 
   1   7   2       16.50       22.54      4.23 o 
   2   7   2     2924.25     2849.55     34.77 o 
   3   7   2      443.83      392.66     10.86 o 
   4   7   2      676.95      719.27     17.25 o 
   5   7   2      116.03       99.84     10.02 o 
   6   7   2      211.78      254.57     13.12 o 
   7   7   2       84.29       77.50     10.79 o 
   8   7   2      411.41      427.67     18.45 o 
   9   7   2       38.82       57.42     12.31 o 
   0   8   2    77637.94    74681.06   1799.97 o 
   1   8   2      819.70      793.00     13.22 o 
   2   8   2    38174.95    38698.40    431.95 o 
   3   8   2     1789.67     1792.46     28.60 o 
   4   8   2    54787.65    54529.28    609.52 o 
   5   8   2     1101.39     1160.42     23.96 o 
   6   8   2    23974.20    24204.86    280.92 o 
   7   8   2      706.50      778.71     21.89 o 
   8   8   2    20406.54    20711.75    247.41 o 
   3   9   2       60.60       50.13     10.54 o 
   4   9   2      509.96      551.41     15.70 o 
   5   9   2       26.29       25.80      9.51 o 
   6   9   2      961.07      938.38     27.08 o 
   7   9   2       25.40       25.41     10.54 o 
   5  10   2      994.47     1075.32     33.53 o 
   6  10   2    24360.78    25198.07    414.78 o 
   1   1   3       27.20       -3.86      3.86 o 
   2   1   3     1245.86     1382.33     13.95 o 
   3   1   3     5696.91     6739.38     51.35 o 
   4   1   3       28.27       29.14      4.27 o 
   5   1   3     1293.69     1230.39     14.64 o 
   6   1   3      623.51      585.48     14.32 o 
   7   1   3        4.57        5.45      5.99 o 
   8   1   3      226.27      182.64      8.43 o 
   9   1   3       39.38       42.24      7.42 o 
  10   1   3        0.41       -2.20      7.34 o 
  11   1   3       17.10       15.40      7.99 o 
   1   2   3       23.40        2.33      5.22 o 
   2   2   3     1126.08     1775.75     24.77 o 
   3   2   3     1545.54     1822.78     23.65 o 
   4   2   3      215.81      235.24      7.95 o 
   5   2   3        2.70       -4.87      4.87 o 
   6   2   3      665.97      655.29     12.12 o 
   7   2   3        6.95       -5.04      5.99 o 
   8   2   3      284.69      220.98     10.52 o 
   9   2   3        3.58       -6.90      6.90 o 
  10   2   3       17.94      -14.10     14.19 o 
  11   2   3        3.67       -7.79      7.79 o 
   1   3   3     5341.62     6235.65     59.62 o 
   2   3   3        0.05       -3.29      3.29 o 
   3   3   3    10573.05    11062.66    100.89 o 
   4   3   3      378.06      324.82     10.30 o 
   5   3   3      126.17      135.95      6.02 o 
   6   3   3     4396.18     4249.63     47.63 o 
   7   3   3       42.05       44.07      6.37 o 
   8   3   3     1257.30     1179.24     17.71 o 
   9   3   3      142.50      119.75      8.20 o 
  10   3   3      230.45      218.54     10.33 o 
  11   3   3      159.90      160.84      9.83 o 
   1   4   3       85.78       70.27      4.29 o 
   2   4   3      110.34      143.63      5.78 o 
   3   4   3      221.78      189.96      8.27 o 
   4   4   3      727.28      768.53      9.85 o 
   5   4   3       21.69       11.63      4.71 o 
   6   4   3       74.69       93.43     13.74 o 
   7   4   3        4.46        2.39      5.80 o 
   8   4   3       42.23       17.48     12.86 o 
   9   4   3        1.33       -6.91      6.91 o 
  10   4   3      104.39       81.88     21.76 o 
   1   5   3        3.94       -3.12      3.12 o 
   2   5   3     3942.89     4372.22     35.43 o 
   3   5   3     1510.12     1542.04     16.38 o 
   4   5   3        1.69        3.87      4.17 o 
   5   5   3       65.46       64.16      6.27 o 
   6   5   3     1667.93     1713.70     19.80 o 
   7   5   3      101.75      117.38      9.06 o 
   8   5   3      186.63      158.31      8.04 o 
   9   5   3      161.13      170.77     10.73 o 
  10   5   3      261.74      292.21     13.30 o 
   1   6   3      274.61      324.80      9.17 o 
   2   6   3      116.97      121.54      7.54 o 
   3   6   3      992.58      913.34     16.77 o 
   4   6   3      146.63      178.69      9.32 o 
   5   6   3        3.50        1.78      4.67 o 
   6   6   3        6.98       -0.68     12.45 o 
   7   6   3       10.54       -0.81     12.73 o 
   8   6   3       20.12        6.90     25.30 o 
   9   6   3        0.09      -11.05     11.05 o 
  10   6   3       63.43       60.80     24.41 o 
   1   7   3       74.55       74.66      5.85 o 
   2   7   3      176.59      134.93      7.31 o 
   3   7   3      342.49      323.00     10.31 o 
   4   7   3       81.50      114.47      8.63 o 
   5   7   3       68.74       67.57      9.51 o 
   6   7   3      130.93      134.11     11.34 o 
   7   7   3        0.35        1.73     10.02 o 
   8   7   3       48.69       42.58     11.82 o 
   9   7   3        0.04        0.04     11.82 o 
   1   8   3       10.03        8.31      4.93 o 
   2   8   3      362.45      313.92     10.88 o 
   3   8   3      139.60      122.62      8.30 o 
   4   8   3      460.36      435.46     22.32 o 
   5   8   3      108.55       93.24     10.54 o 
   6   8   3       18.75       -0.75     22.02 o 
   7   8   3       13.86       17.31     10.54 o 
   8   8   3       15.68       10.31     27.97 o 
   1   9   3      680.55      675.47     19.32 o 
   2   9   3       32.22       15.46     10.21 o 
   3   9   3       10.11        5.47      8.68 o 
   4   9   3      288.05      337.88     13.69 o 
   5   9   3      233.33      188.10     11.82 o 
   6   9   3       64.34       64.32     10.79 o 
   7   9   3       10.89        5.94     10.23 o 
   5  10   3        4.46      -13.79     13.79 o 
   6  10   3        4.99      -25.15     61.85 o 
   0   0   4   123997.64   103389.80   2333.98 o 
   1   0   4    25481.41    24130.49    381.98 o 
   2   0   4    46286.93    44193.63    512.06 o 
   3   0   4    34486.82    38153.46    388.08 o 
   4   0   4   144205.72   144513.22   1984.34 o 
   5   0   4    14131.33    14777.40    169.93 o 
   6   0   4    53704.81    54320.61    551.03 o 
   7   0   4     6430.69     6196.02     87.79 o 
   8   0   4    34038.40    33136.06    378.60 o 
   9   0   4     2359.01     2324.37     40.21 o 
  10   0   4    22627.08    22528.73    388.36 o 
  11   0   4     3765.65     3749.62     60.55 o 
   0   1   4    19303.83    17530.94    279.92 o 
   1   1   4     4293.71     3806.76     38.58 o 
   2   1   4    16270.74    15876.25    183.51 o 
   3   1   4     2275.66     2204.96     21.71 o 
   4   1   4    24366.89    24478.99    177.38 o 
   5   1   4      926.10      926.34     12.55 o 
   6   1   4    10918.47    11018.25     88.64 o 
   7   1   4     1112.69     1114.58     16.37 o 
   8   1   4     6750.43     6655.38     61.68 o 
   9   1   4      696.41      645.00     13.81 o 
  10   1   4     3698.77     3683.94     40.90 o 
  11   1   4      972.28      976.49     18.91 o 
   0   2   4    55380.46    53465.66    736.90 o 
   1   2   4    10504.89     9793.85    127.24 o 
   2   2   4   109565.61   113010.62    859.57 o 
   3   2   4    19951.78    20779.50    150.70 o 
   4   2   4    88197.69    87009.66    699.48 o 
   5   2   4    14239.55    14364.73    127.47 o 
   6   2   4    54149.05    53743.06    404.28 o 
   7   2   4    12135.21    11920.20    101.22 o 
   8   2   4    31958.96    31390.32    254.13 o 
   9   2   4     5594.96     5422.71     53.27 o 
  10   2   4    19594.65    19326.36    163.36 o 
  11   2   4     3046.19     3160.67     38.02 o 
   0   3   4    22496.85    24204.06    312.67 o 
   1   3   4     1699.20     1679.27     21.21 o 
   2   3   4    26229.14    27851.08    211.30 o 
   3   3   4     5797.94     6104.59     46.99 o 
   4   3   4    10266.28    10387.65     78.23 o 
   5   3   4     2703.12     2684.16     25.87 o 
   6   3   4     9073.94     9021.27     74.01 o 
   7   3   4      105.02      125.24      7.31 o 
   8   3   4     5024.18     4830.03     47.21 o 
   9   3   4      547.07      545.36     17.83 o 
  10   3   4     3298.55     3320.35     37.89 o 
  11   3   4      410.24      402.59     12.93 o 
   0   4   4   112427.71   114446.65   1476.87 o 
   1   4   4    38462.39    39892.07    408.49 o 
   2   4   4   131143.58   131454.70   1059.87 o 
   3   4   4     9004.24     8766.94     69.22 o 
   4   4   4    44297.64    44775.35    335.69 o 
   5   4   4    10646.09    10545.29     84.06 o 
   6   4   4    35688.06    35378.81    268.77 o 
   7   4   4     2052.79     1935.18     22.92 o 
   8   4   4    19173.07    19359.98    160.79 o 
   9   4   4     5452.70     5348.56     52.73 o 
  10   4   4    16546.93    17107.27    149.14 o 
   0   5   4    19729.12    21551.64    241.75 o 
   1   5   4     1230.06     1330.84     15.34 o 
   2   5   4    16536.06    16909.50    146.39 o 
   3   5   4     1858.92     1833.16     24.66 o 
   4   5   4     6605.95     6700.74     54.75 o 
   5   5   4     2036.52     2072.50     27.39 o 
   6   5   4     6813.35     6620.17     56.15 o 
   7   5   4      933.51      953.91     21.24 o 
   8   5   4     4689.92     4612.69     45.50 o 
   9   5   4      652.33      661.06     27.55 o 
  10   5   4     2929.72     2941.41     41.02 o 
   0   6   4    82106.70    83959.51   1077.30 o 
   1   6   4    10054.67    10176.74     99.69 o 
   2   6   4    53960.79    54167.13    496.84 o 
   3   6   4    10229.62    10539.29     87.25 o 
   4   6   4    34344.83    35201.48    281.69 o 
   5   6   4     5146.01     5036.64     43.25 o 
   6   6   4    32668.78    32270.09    299.06 o 
   7   6   4     8591.61     8527.25    109.79 o 
   8   6   4    26915.18    27365.99    319.84 o 
   9   6   4     3089.41     3096.26     56.97 o 
   0   7   4    14274.48    14144.08    162.78 o 
   1   7   4      591.04      648.36     11.94 o 
   2   7   4     7722.17     7600.30     82.81 o 
   3   7   4      227.87      297.81     10.31 o 
   4   7   4     8085.55     7764.08     87.43 o 
   5   7   4      888.17      897.25     19.35 o 
   6   7   4     4147.31     4028.93     58.50 o 
   7   7   4     3202.11     3012.17     48.70 o 
   8   7   4     3259.50     3299.81     54.12 o 
   9   7   4      739.70      706.47     23.44 o 
   0   8   4    55889.18    54405.16   1313.38 o 
   1   8   4     9640.74     9623.91     93.80 o 
   2   8   4    25056.04    25110.36    257.72 o 
   3   8   4     7637.65     7541.33    102.76 o 
   4   8   4    35676.19    36044.67    370.19 o 
   5   8   4     4491.95     4351.05     60.56 o 
   6   8   4    23675.71    23606.05    274.74 o 
   7   8   4     3064.02     2998.79     48.96 o 
   8   8   4    19250.92    19164.68    230.92 o 
   0   9   4     3981.58     3733.95    103.09 o 
   1   9   4     1683.13     1619.99     36.36 o 
   2   9   4     4703.20     4500.47     68.78 o 
   3   9   4      450.05      398.43     13.06 o 
   4   9   4     5923.59     5847.88     76.03 o 
   5   9   4      427.00      432.77     15.70 o 
   6   9   4     4218.50     4112.88     60.30 o 
   7   9   4      623.40      661.30     20.86 o 
   0  10   4    17538.09    17647.09    435.04 o 
   1  10   4     2786.13     2661.21     54.54 o 
   5  10   4     4518.57     4295.16     86.74 o 
   6  10   4    19279.04    19528.53    327.30 o 
   1   1   5    25901.19    31828.33    356.67 o 
   2   1   5      466.31      625.31     11.68 o 
   3   1   5     2014.07     2520.09     22.12 o 
   4   1   5      361.62      476.90      7.87 o 
   5   1   5      947.78     1092.59     18.48 o 
   6   1   5      366.37      387.72      8.66 o 
   7   1   5       81.66       99.87      6.78 o 
   8   1   5      178.62      154.13      8.55 o 
   9   1   5       11.25        1.03      6.90 o 
  10   1   5       14.13        4.41      7.89 o 
  11   1   5       14.00       13.43      8.34 o 
   1   2   5     3465.09     4532.29     49.97 o 
   2   2   5     2256.57     2836.88     28.91 o 
   3   2   5      112.37      126.18      5.29 o 
   4   2   5        1.13       19.04      4.56 o 
   5   2   5       44.48       55.85      5.30 o 
   6   2   5      178.18      160.48      7.82 o 
   7   2   5      145.25      156.44      7.50 o 
   8   2   5        5.09       -2.94      7.21 o 
   9   2   5       21.07       16.05      7.49 o 
  10   2   5        4.44       -8.43      8.43 o 
  11   2   5        1.06       -8.01      8.01 o 
   1   3   5     3981.22     4836.32     69.76 o 
   2   3   5     1704.55     1943.27     27.37 o 
   3   3   5      209.39      102.99      6.11 o 
   4   3   5      803.41      898.49     11.21 o 
   5   3   5     1110.42     1118.05     17.46 o 
   6   3   5     1387.56     1362.34     16.91 o 
   7   3   5      408.66      417.41      9.98 o 
   8   3   5      630.59      587.39     12.82 o 
   9   3   5      752.74      746.63     15.03 o 
  10   3   5      108.07       85.99      8.89 o 
   1   4   5      431.36      591.98     21.52 o 
   2   4   5      155.33      208.71      6.59 o 
   3   4   5     1415.93     1522.63     15.17 o 
   4   4   5      145.68      171.42      6.39 o 
   5   4   5        8.97       20.19      5.25 o 
   6   4   5      112.40      150.63     17.74 o 
   7   4   5        0.86       -1.52      5.69 o 
   8   4   5       14.87       11.72      7.03 o 
   9   4   5        5.82       -3.74      7.27 o 
  10   4   5        1.55      -10.13     10.13 o 
   1   5   5      277.37      283.90     11.83 o 
   2   5   5      869.37      932.52     12.90 o 
   3   5   5      506.92      496.82     15.66 o 
   4   5   5      134.78      188.46      6.35 o 
   5   5   5       21.54       40.38      5.13 o 
   6   5   5      377.91      370.95      9.79 o 
   7   5   5      219.85      211.45      8.47 o 
   8   5   5       84.95       84.57      7.52 o 
   9   5   5        9.05       14.29      8.73 o 
  10   5   5      202.91      213.44     12.74 o 
   1   6   5       40.82       41.34      5.08 o 
   2   6   5       25.91       61.81      5.40 o 
   3   6   5      432.52      435.04      8.57 o 
   4   6   5        8.74       42.88      5.71 o 
   5   6   5        2.97       11.88      5.10 o 
   6   6   5      324.18      329.70     10.30 o 
   7   6   5       95.84       79.57     12.09 o 
   8   6   5        0.41       -7.60     12.80 o 
   9   6   5        4.62       -8.69     11.57 o 
   1   7   5     1858.81     1948.80     51.59 o 
   2   7   5      273.75      308.21      9.74 o 
   3   7   5      111.67      115.16      8.09 o 
   4   7   5      287.48      302.58     11.23 o 
   5   7   5      213.89      237.61     11.23 o 
   6   7   5       15.04       -1.72      8.63 o 
   7   7   5       37.68       21.42     11.05 o 
   8   7   5        0.49        6.16     12.50 o 
   9   7   5       54.02       35.35     13.12 o 
   1   8   5       39.26       56.36      6.78 o 
   2   8   5       65.86       67.36     10.93 o 
   3   8   5      409.45      340.75     11.23 o 
   4   8   5       11.43       38.06      9.01 o 
   5   8   5       13.08        8.50      8.46 o 
   6   8   5       41.83       49.70     11.57 o 
   7   8   5        8.36       -2.90     10.79 o 
   8   8   5       26.33       20.37     13.12 o 
   1   9   5     1051.38      955.54     26.12 o 
   2   9   5        0.46        8.43      8.68 o 
   3   9   5       12.89       21.65      8.25 o 
   4   9   5      156.68      168.64     10.31 o 
   5   9   5     1118.71     1010.01     23.18 o 
   6   9   5        7.71        0.81     10.42 o 
   7   9   5        8.25        1.62     10.79 o 
   1  10   5        0.07        6.34      9.39 o 
   2  10   5       30.94       55.67     18.56 o 
   3  10   5      262.69      226.80     24.74 o 
   5  10   5       18.61       18.56     15.26 o 
   6  10   5      129.27      151.92     22.68 o 
   0   0   6    86972.63    80909.82   1839.14 o 
   1   0   6    52828.71    53692.81    988.23 o 
   2   0   6    41821.12    40878.59    529.67 o 
   3   0   6    49516.79    49250.43    502.69 o 
   4   0   6    59028.51    58521.43    797.39 o 
   5   0   6     9277.44     8831.98    101.73 o 
   6   0   6    32656.84    32293.28    439.06 o 
   7   0   6     2756.50     2604.03     37.19 o 
   8   0   6    27925.66    27655.95    319.06 o 
   9   0   6     2692.52     2668.82     44.56 o 
  10   0   6    13500.78    13188.98    164.17 o 
  11   0   6     7196.04     7022.96     98.18 o 
   0   1   6    37896.90    37850.04    598.48 o 
   1   1   6     9485.44     9622.27    115.90 o 
   2   1   6    17002.70    15994.57    149.13 o 
   3   1   6    19598.36    20162.63    155.21 o 
   4   1   6    16653.42    16433.98    121.52 o 
   5   1   6     5209.06     4991.20     41.48 o 
   6   1   6    14235.54    13668.91    104.14 o 
   7   1   6     2520.35     2464.42     25.31 o 
   8   1   6    10831.42    10796.39     94.48 o 
   9   1   6     1253.73     1279.56     20.02 o 
  10   1   6     5038.58     5086.28     52.47 o 
  11   1   6     2188.06     2223.76     30.32 o 
   0   2   6    65745.09    65158.55   1039.50 o 
   1   2   6    10323.85     9279.70    104.90 o 
   2   2   6    62572.86    61089.64    563.07 o 
   3   2   6    27425.71    27117.02    207.27 o 
   4   2   6    39448.41    39138.75    281.72 o 
   5   2   6    16845.26    16042.10    134.12 o 
   6   2   6    33835.59    33405.57    243.17 o 
   7   2   6    12993.04    12902.09    104.48 o 
   8   2   6    22642.80    21873.34    180.59 o 
   9   2   6     7491.01     7357.42     69.05 o 
  10   2   6    11861.41    11755.88    105.13 o 
  11   2   6     5563.87     5776.35     59.54 o 
   0   3   6    33072.38    33919.91    558.75 o 
   1   3   6    14351.83    14455.60    203.32 o 
   2   3   6    31093.98    31630.34    289.69 o 
   3   3   6     3178.69     2780.96     30.75 o 
   4   3   6    11329.34    11077.06     83.84 o 
   5   3   6     5981.06     5781.42     47.10 o 
   6   3   6    10626.27    10497.88     85.54 o 
   7   3   6     3838.48     3688.68     35.89 o 
   8   3   6     7109.08     6925.18     64.36 o 
   9   3   6     3612.82     3418.71     47.13 o 
  10   3   6     4768.83     4834.70     50.59 o 
   0   4   6    46870.76    45707.44   1505.13 o 
   1   4   6    22425.03    22413.10    226.46 o 
   2   4   6    56597.90    57282.91    575.07 o 
   3   4   6     8502.22     8152.06     71.79 o 
   4   4   6    33315.05    33325.00    240.91 o 
   5   4   6    21590.83    21598.75    166.56 o 
   6   4   6    29660.86    29376.89    225.13 o 
   7   4   6     6403.05     6198.35     54.74 o 
   8   4   6    14335.18    14014.23    161.60 o 
   9   4   6     9771.62     9890.46     89.03 o 
  10   4   6    11410.28    11617.16    104.08 o 
   0   5   6    11345.17    10860.94    178.59 o 
   1   5   6     6756.11     6450.23     63.54 o 
   2   5   6    17549.43    17467.38    143.65 o 
   3   5   6     2879.09     2826.36     28.12 o 
   4   5   6    13917.39    13861.78    115.35 o 
   5   5   6     5430.48     5208.65     45.34 o 
   6   5   6    10917.56    10955.14     88.99 o 
   7   5   6     4631.15     4519.63     42.14 o 
   8   5   6     6950.98     6976.10     64.75 o 
   9   5   6     3046.97     2976.67     45.27 o 
  10   5   6     4853.10     5012.21     95.28 o 
   0   6   6    37907.31    39313.90    506.31 o 
   1   6   6    11541.41    11103.49     98.82 o 
   2   6   6    38337.63    38849.50    331.95 o 
   3   6   6    10801.14    11054.96     92.57 o 
   4   6   6    32808.94    32188.24    259.48 o 
   5   6   6     8099.14     8282.74     72.67 o 
   6   6   6    17145.09    17176.03    154.44 o 
   7   6   6    16338.63    16081.02    146.64 o 
   8   6   6    11542.83    11641.12    147.41 o 
   9   6   6     5247.66     5471.88     80.92 o 
   0   7   6     8192.15     8428.64    114.24 o 
   1   7   6     3075.57     3148.32     29.41 o 
   2   7   6     8099.36     8369.19     76.05 o 
   3   7   6     5807.56     5610.93     65.16 o 
   4   7   6    14915.04    14664.35    157.40 o 
   5   7   6     3092.16     2930.62     40.84 o 
   6   7   6     8242.76     8067.39     94.77 o 
   7   7   6     3377.82     3411.24     53.86 o 
   8   7   6     5575.02     5661.06     81.17 o 
   9   7   6     1016.06     1079.94     41.96 o 
   0   8   6    30842.65    31390.07    517.45 o 
   1   8   6    17849.62    17835.18    185.01 o 
   2   8   6    20775.50    20716.14    215.36 o 
   3   8   6    10080.22     9971.10    109.50 o 
   4   8   6    23517.69    22613.26    237.10 o 
   5   8   6     5457.71     5363.23     66.08 o 
   6   8   6    13097.16    13230.94    147.04 o 
   7   8   6     4567.18     4524.08     67.00 o 
   8   8   6    11507.48    11458.74    146.90 o 
   0   9   6     6927.83     6474.10    171.13 o 
   1   9   6     3177.96     3131.34     64.77 o 
   2   9   6     7808.13     7729.02    112.42 o 
   3   9   6     3549.29     3493.92     50.13 o 
   4   9   6     8441.73     8528.87     96.81 o 
   5   9   6     2291.14     2313.75     35.53 o 
   6   9   6     5543.19     5691.17     78.60 o 
   7   9   6     1268.83     1293.89     29.63 o 
   0  10   6    14859.29    14135.82    354.63 o 
   1  10   6     5972.33     5732.23    108.55 o 
   2  10   6    17076.11    16257.42    412.36 o 
   3  10   6     6560.43     6544.21    183.50 o 
   4  10   6    11773.86    12137.92    321.64 o 
   5  10   6     5572.51     5578.08    108.61 o 
   0  11   6     8770.92     8614.27    222.68 o 
   1  11   6     2691.44     2665.93     84.53 o 
   2  11   6     8472.05     8257.58    222.68 o 
   1   1   7     5727.19     5932.15     65.65 o 
   2   1   7     1100.75     1270.01     31.19 o 
   3   1   7        0.07        4.68      4.70 o 
   4   1   7       84.50      114.57      5.58 o 
   5   1   7     4610.36     4911.16     41.48 o 
   6   1   7      233.88      256.26      7.94 o 
   7   1   7        4.84        2.64      5.77 o 
   8   1   7       18.15       17.82      6.62 o 
   9   1   7      300.55      291.25     10.68 o 
  10   1   7       73.48       66.27      8.62 o 
   1   2   7     2942.91     3143.09     90.19 o 
   2   2   7        4.33       20.52      6.38 o 
   3   2   7        9.58       16.76      4.72 o 
   4   2   7      100.05      108.20      5.68 o 
   5   2   7     1108.76     1167.99     14.58 o 
   6   2   7        8.71       22.11      5.58 o 
   7   2   7       69.26       62.56      6.41 o 
   8   2   7        0.51       -6.66      6.66 o 
   9   2   7       16.55       13.96      7.08 o 
  10   2   7      137.85      147.33      9.89 o 
   1   3   7       63.87      102.55      7.99 o 
   2   3   7      845.03      857.58     15.29 o 
   3   3   7        0.08        4.41      4.74 o 
   4   3   7      873.59      932.08     20.14 o 
   5   3   7      251.23      243.08      7.14 o 
   6   3   7      868.23      768.58     12.05 o 
   7   3   7      119.39      132.21      7.38 o 
   8   3   7        0.74       -5.09      6.49 o 
   9   3   7       37.63       33.29      7.68 o 
  10   3   7      253.82      248.41     10.89 o 
   1   4   7      149.52      174.65      8.63 o 
   2   4   7       12.75       34.08      6.37 o 
   3   4   7        6.01        6.34      5.15 o 
   4   4   7      508.00      608.30     10.10 o 
   5   4   7        2.14       17.67      5.38 o 
   6   4   7      566.33      563.75     18.26 o 
   7   4   7        1.10       -6.02      6.02 o 
   8   4   7       85.73       79.56      7.73 o 
   9   4   7       12.05       11.17      7.52 o 
  10   4   7      116.76      110.77      9.76 o 
   1   5   7      104.08      125.89     10.01 o 
   2   5   7      329.42      326.33      7.89 o 
   3   5   7     1644.21     1573.38     18.56 o 
   4   5   7      214.72      202.41      7.79 o 
   5   5   7      170.37      153.03      6.88 o 
   6   5   7       72.11      101.91      9.01 o 
   7   5   7       67.54       81.01      6.94 o 
   8   5   7       16.25       21.45      6.75 o 
   9   5   7       21.39       25.51      9.28 o 
   1   6   7     1650.59     1693.61     21.97 o 
   2   6   7       33.26       40.30      7.76 o 
   3   6   7       73.89       85.20      7.13 o 
   4   6   7        9.58       24.74      5.66 o 
   5   6   7      234.67      227.22      8.07 o 
   6   6   7       36.09       40.89      7.55 o 
   7   6   7       89.28       98.67      8.79 o 
   8   6   7       12.48        5.24     11.82 o 
   9   6   7        0.83      -11.39     12.31 o 
   1   7   7      913.92      981.80     13.39 o 
   2   7   7      160.92      146.55      7.10 o 
   3   7   7       53.78       70.23      6.22 o 
   4   7   7       48.95       66.31     10.14 o 
   5   7   7     1115.35     1081.31     24.42 o 
   6   7   7        1.21       -1.62      8.77 o 
   7   7   7        0.76       -7.06      9.39 o 
   8   7   7       19.11       12.33     12.61 o 
   1   8   7       22.95       31.27      7.86 o 
   2   8   7        0.15       23.85      7.54 o 
   3   8   7       32.95       44.37      8.03 o 
   4   8   7       85.57       85.30      9.56 o 
   5   8   7       68.01       70.67      9.39 o 
   6   8   7       62.06       46.11     10.09 o 
   7   8   7        5.17       10.82     11.34 o 
   8   8   7       79.96       79.36     13.64 o 
   1   9   7      634.80      551.59     52.58 o 
   2   9   7      165.49      163.32     11.78 o 
   3   9   7      359.51      340.54     13.58 o 
   4   9   7       92.97      109.66     11.17 o 
   5   9   7      589.88      540.49     16.18 o 
   6   9   7        0.25        7.55      9.56 o 
   1  10   7      339.07      334.12     39.17 o 
   2  10   7       49.36       86.97     13.40 o 
   3  10   7        1.12       28.87     18.56 o 
   4  10   7      112.97      131.96     24.74 o 
   5  10   7       60.35       45.54     12.99 o 
   1  11   7       92.75      121.65     18.56 o 
   2  11   7       53.52       65.98     18.56 o 
   3  11   7        6.06       12.37     20.62 o 
   0   0   8    83414.95    82769.57   1874.19 o 
   1   0   8    62218.31    59787.85    955.66 o 
   2   0   8    30380.48    29394.86    469.45 o 
   3   0   8    22932.21    22803.83    265.70 o 
   4   0   8    12490.01    12562.57    134.78 o 
   5   0   8     9299.65     9051.97    100.90 o 
   6   0   8    14910.89    14312.91    154.87 o 
   7   0   8    10444.40     9819.35    111.65 o 
   8   0   8    12333.16    12271.66    137.36 o 
   9   0   8     4829.00     4780.80     70.09 o 
  10   0   8     4983.37     4907.61     73.18 o 
   0   1   8    56037.68    54458.73    993.79 o 
   1   1   8    35838.49    35058.33    394.32 o 
   2   1   8    32651.23    32107.34    295.59 o 
   3   1   8    14985.17    14251.19    119.85 o 
   4   1   8    15846.54    15992.11    126.38 o 
   5   1   8     9666.12     9278.87     73.04 o 
   6   1   8    10104.45     9976.23     78.83 o 
   7   1   8    15023.71    14334.72    110.62 o 
   8   1   8     8732.31     8606.12     71.09 o 
   9   1   8     4810.89     4768.39     49.19 o 
  10   1   8     5167.56     5134.55     53.47 o 
   0   2   8    46064.93    43645.60   1517.50 o 
   1   2   8    26702.77    25676.33    260.94 o 
   2   2   8    31323.10    30264.05    305.94 o 
   3   2   8    22009.46    21633.97    178.35 o 
   4   2   8    17467.18    17621.69    137.33 o 
   5   2   8    13549.19    13206.45    100.77 o 
   6   2   8    13650.98    13625.14    104.60 o 
   7   2   8    15221.79    15087.19    115.93 o 
   8   2   8     9127.85     9284.84     79.63 o 
   9   2   8     7115.86     6871.02     66.13 o 
  10   2   8     5332.31     5329.51     55.18 o 
   0   3   8    17703.09    16691.36    273.36 o 
   1   3   8    15126.24    14552.85    151.59 o 
   2   3   8    23370.36    23425.59    239.00 o 
   3   3   8    15235.06    15267.46    120.46 o 
   4   3   8    20437.35    20071.76    148.30 o 
   5   3   8    18014.57    17727.53    132.60 o 
   6   3   8    14265.25    13824.45    111.82 o 
   7   3   8     7699.76     7743.62     67.07 o 
   8   3   8     7281.18     7164.10     63.92 o 
   9   3   8     7936.28     7781.21     73.13 o 
  10   3   8     4945.99     4975.09     52.32 o 
   0   4   8     5518.67     5376.24     96.94 o 
   1   4   8    23470.43    23728.38    353.91 o 
   2   4   8    17298.24    18054.52    186.26 o 
   3   4   8    17106.86    16273.13    136.27 o 
   4   4   8    21803.61    21453.90    158.37 o 
   5   4   8    23168.15    22871.56    169.06 o 
   6   4   8    17936.23    17828.10    140.92 o 
   7   4   8     4008.25     3991.79     38.95 o 
   8   4   8    11231.07    11145.89     93.59 o 
   9   4   8     7724.47     7819.90     83.58 o 
  10   4   8     6662.70     6758.64     80.85 o 
   0   5   8     8968.60     8676.14    147.97 o 
   1   5   8    12709.19    12892.37    135.17 o 
   2   5   8    14541.03    14639.80    166.67 o 
   3   5   8    15138.25    15243.41    127.99 o 
   4   5   8    17352.88    16957.17    141.11 o 
   5   5   8    12358.57    12200.39     98.42 o 
   6   5   8    13619.40    13373.70    108.01 o 
   7   5   8     5559.43     5550.74     51.00 o 
   8   5   8     7479.66     7386.01     65.61 o 
   9   5   8     5827.04     5857.84     68.04 o 
   0   6   8    17873.30    18013.95    293.03 o 
   1   6   8     6617.73     6737.51     68.30 o 
   2   6   8    17658.03    17746.06    156.63 o 
   3   6   8    17922.99    17619.67    156.05 o 
   4   6   8    16380.49    16131.74    134.53 o 
   5   6   8    11637.55    11158.74     96.37 o 
   6   6   8     8656.04     8364.89     84.89 o 
   7   6   8    12612.88    12371.87    116.47 o 
   8   6   8     5543.11     5556.78     73.42 o 
   9   6   8     4866.95     4968.80     77.97 o 
   0   7   8    14627.96    14723.99    197.20 o 
   1   7   8    14290.38    13766.73    132.74 o 
   2   7   8    11340.18    11465.18    103.89 o 
   3   7   8    13847.47    13817.82    135.00 o 
   4   7   8    11144.24    10942.41    121.51 o 
   5   7   8     5292.14     5243.42     65.74 o 
   6   7   8     7594.37     7495.43     91.27 o 
   7   7   8     4796.77     4896.08     65.19 o 
   8   7   8     5751.60     5677.45     82.46 o 
   0   8   8    12802.04    13005.94    301.03 o 
   1   8   8    12986.69    13032.16    156.10 o 
   2   8   8    11827.71    11915.77    129.05 o 
   3   8   8     9998.84     9707.47    108.58 o 
   4   8   8    11243.14    10972.26    122.39 o 
   5   8   8     6898.13     6697.64     80.96 o 
   6   8   8     6784.82     6623.29     81.74 o 
   7   8   8     5338.72     5357.01     70.31 o 
   0   9   8    10200.15    10158.57    263.91 o 
   1   9   8     7059.25     6869.97    187.63 o 
   2   9   8     8879.82     8304.90    122.26 o 
   3   9   8     7682.81     7472.88    131.50 o 
   4   9   8     6342.17     6242.32     75.26 o 
   5   9   8     5945.96     5829.01     72.34 o 
   6   9   8     5236.86     5307.44     68.99 o 
   0  10   8     8587.36     8579.22    226.80 o 
   1  10   8     8155.34     7778.94    150.51 o 
   2  10   8     8696.99     8577.16    232.99 o 
   3  10   8     6249.21     6084.42    175.25 o 
   4  10   8     6765.50     6352.46    185.56 o 
   5  10   8     4537.10     4545.16     78.74 o 
   0  11   8     7550.45     7014.30    189.69 o 
   1  11   8     4097.36     4037.04    119.59 o 
   2  11   8     6667.11     6294.73    177.32 o 
   3  11   8     3786.58     3562.82    115.46 o 
   1   1   9     2349.48     2333.04     79.49 o 
   2   1   9      121.31      176.96      9.22 o 
   3   1   9     1080.46     1204.84     19.21 o 
   4   1   9       89.09      111.42      7.45 o 
   5   1   9      643.51      621.87     15.69 o 
   6   1   9      127.94      121.58      7.01 o 
   7   1   9        0.41       13.01      6.30 o 
   8   1   9        3.55        0.07      6.41 o 
   9   1   9       72.85       80.87      8.12 o 
  10   1   9        0.67       -1.78      8.15 o 
   1   2   9      164.79      148.01     10.23 o 
   2   2   9       37.98       72.21      8.46 o 
   3   2   9     2668.48     2551.54     34.59 o 
   4   2   9      694.00      689.08     11.96 o 
   5   2   9     1157.45     1079.43     15.05 o 
   6   2   9      196.48      161.03      7.40 o 
   7   2   9        0.18        5.14      6.17 o 
   8   2   9        2.16       -5.09      6.70 o 
   9   2   9        2.69       -2.93      7.13 o 
  10   2   9       48.89       48.75      8.85 o 
   1   3   9      376.40      478.02     37.79 o 
   2   3   9     1860.40     1789.72     37.12 o 
   3   3   9     1120.10     1004.32     17.61 o 
   4   3   9     1480.17     1409.64     17.82 o 
   5   3   9      110.85      122.85      6.78 o 
   6   3   9      215.73      202.62      8.49 o 
   7   3   9        8.92        5.85      6.47 o 
   8   3   9      161.76      151.39      8.38 o 
   9   3   9        0.99        5.98      7.50 o 
  10   3   9      146.47      141.51     10.11 o 
   1   4   9      946.25     1040.79     34.68 o 
   2   4   9      418.86      424.62     12.33 o 
   3   4   9      232.80      193.50      8.70 o 
   4   4   9        2.84        3.89      6.12 o 
   5   4   9       52.80       46.50      6.21 o 
   6   4   9       22.18       18.52      6.34 o 
   7   4   9      112.50      120.47      7.60 o 
   8   4   9        5.07        7.01      6.88 o 
   9   4   9        1.55       15.86      7.67 o 
   1   5   9      253.32      273.27     20.26 o 
   2   5   9      877.22      883.90     16.10 o 
   3   5   9      581.48      614.09     19.48 o 
   4   5   9      230.16      203.00      8.33 o 
   5   5   9      491.09      466.51     11.08 o 
   6   5   9       16.96       30.58      6.60 o 
   7   5   9      195.36      198.93      8.72 o 
   8   5   9       14.87       16.04      7.27 o 
   9   5   9      299.79      315.86     14.11 o 
   1   6   9      497.35      445.91     19.85 o 
   2   6   9       12.78       16.67      6.54 o 
   3   6   9      411.83      438.91     11.01 o 
   4   6   9      277.81      288.50      9.03 o 
   5   6   9      195.23      189.32      8.35 o 
   6   6   9      256.76      223.40     10.04 o 
   7   6   9       83.22       89.12      8.85 o 
   8   6   9       43.82       39.99     11.02 o 
   1   7   9      357.85      376.91     12.25 o 
   2   7   9       59.51       68.38      7.35 o 
   3   7   9      149.66      136.83      8.77 o 
   4   7   9       34.32       49.53      8.82 o 
   5   7   9      221.03      230.74     11.94 o 
   6   7   9       68.47       66.09     10.31 o 
   7   7   9        0.13        3.80     10.04 o 
   8   7   9        2.96       -0.10     10.77 o 
   1   8   9      629.94      648.81     17.30 o 
   2   8   9        0.78       10.87      7.84 o 
   3   8   9      311.75      306.38     12.33 o 
   4   8   9        2.99       -2.60      8.24 o 
   5   8   9      191.56      157.94     11.41 o 
   6   8   9       24.29       31.22     10.09 o 
   7   8   9        1.79       11.74     10.22 o 
   1   9   9      823.89      723.70     39.17 o 
   2   9   9       60.07       55.67     13.79 o 
   3   9   9      342.58      368.13     20.19 o 
   4   9   9       46.37       34.86      9.16 o 
   5   9   9        2.95       22.48      9.74 o 
   6   9   9       40.03       46.25     10.48 o 
   1  10   9      296.66      255.84     43.30 o 
   2  10   9       23.12       43.30     20.62 o 
   3  10   9        3.60      -10.31     18.56 o 
   4  10   9       43.84       61.85     22.68 o 
   1  11   9       20.15       53.61     18.56 o 
   2  11   9      137.82      146.39     22.68 o 
   0   0  10      687.38      583.49     32.99 o 
   1   0  10    14170.13    13611.20    228.16 o 
   2   0  10    11241.27    11199.13    190.99 o 
   3   0  10    10395.75    10282.42    180.75 o 
   4   0  10    11575.59    11681.97    143.83 o 
   5   0  10    10498.76    10309.26    115.28 o 
   6   0  10     4062.76     3960.85     52.49 o 
   7   0  10    12613.39    12533.84    140.17 o 
   8   0  10     2171.08     2118.77     35.19 o 
   9   0  10     5361.60     5635.15     73.47 o 
  10   0  10     2125.42     2197.42     44.64 o 
   0   1  10    10048.76     9268.41    160.37 o 
   1   1  10    29317.13    27304.87    312.11 o 
   2   1  10    17685.03    16918.63    177.22 o 
   3   1  10    35200.23    34838.17    322.52 o 
   4   1  10    17276.75    16787.41    133.79 o 
   5   1  10    23747.59    23825.16    177.12 o 
   6   1  10     7842.32     7660.82     63.55 o 
   7   1  10    24784.41    24357.22    182.67 o 
   8   1  10     4085.48     4005.10     40.07 o 
   9   1  10    11634.38    11470.32     98.08 o 
  10   1  10     4383.25     4527.77     49.82 o 
   0   2  10    17108.37    17016.36    526.79 o 
   1   2  10    13718.81    13125.96    156.18 o 
   2   2  10    11014.15    10666.74    115.81 o 
   3   2  10    12519.22    12429.64    165.67 o 
   4   2  10     7075.82     6920.10     60.25 o 
   5   2  10     8956.75     8634.27     69.73 o 
   6   2  10     2333.00     2254.88     30.29 o 
   7   2  10    11067.32    10846.51     98.53 o 
   8   2  10     1203.29     1214.88     18.84 o 
   9   2  10     5037.88     5085.12     50.45 o 
  10   2  10     1758.91     1836.08     27.19 o 
   0   3  10    11801.95    11647.53    321.64 o 
   1   3  10    40816.63    40295.53    454.63 o 
   2   3  10    10597.43    10285.34    112.30 o 
   3   3  10    25458.17    25476.66    226.00 o 
   4   3  10    11469.90    11218.78     92.58 o 
   5   3  10    26716.97    26705.45    197.52 o 
   6   3  10     8955.41     8945.69     72.78 o 
   7   3  10    12268.43    12282.57    106.90 o 
   8   3  10     6889.83     6969.71     63.51 o 
   9   3  10    11633.24    11694.21    100.04 o 
   0   4  10     6763.18     6412.27    116.63 o 
   1   4  10    21825.65    21305.43    246.13 o 
   2   4  10     4044.96     4041.38     50.52 o 
   3   4  10     9710.56     9510.57     84.25 o 
   4   4  10     3139.80     3198.69     34.37 o 
   5   4  10    11407.88    11509.43     94.80 o 
   6   4  10     6319.17     6235.69     56.22 o 
   7   4  10     2323.61     2361.02     27.61 o 
   8   4  10     5545.69     5400.78     51.79 o 
   9   4  10     5319.33     5382.85     56.96 o 
   0   5  10    12986.83    13171.96    221.60 o 
   1   5  10    30831.57    30840.97    350.77 o 
   2   5  10     9601.99     9712.37     97.35 o 
   3   5  10    24872.97    24905.86    206.39 o 
   4   5  10     7430.81     7668.57     74.78 o 
   5   5  10    19851.32    19455.43    163.06 o 
   6   5  10     7887.24     7922.75     68.95 o 
   7   5  10     9815.24     9893.77     84.46 o 
   8   5  10     6579.01     6643.36     61.34 o 
   9   5  10     8632.56     8881.17     91.01 o 
   0   6  10     6924.60     6725.75    121.01 o 
   1   6  10     7970.10     7876.67     98.70 o 
   2   6  10     4104.44     3968.51     42.76 o 
   3   6  10    11796.69    12049.44    111.24 o 
   4   6  10     3933.80     3944.69     40.13 o 
   5   6  10     5994.54     6026.50     57.40 o 
   6   6  10     3494.55     3473.17     41.02 o 
   7   6  10     6841.97     6938.99     71.80 o 
   8   6  10     2284.54     2279.27     39.95 o 
   0   7  10    14303.61    14321.60    307.21 o 
   1   7  10    21054.05    21229.01    218.71 o 
   2   7  10    10274.51    10065.09     94.00 o 
   3   7  10    21912.27    21507.40    225.91 o 
   4   7  10     5541.38     5669.70     58.05 o 
   5   7  10    11011.08    11134.28    126.81 o 
   6   7  10     5052.72     5142.35     67.77 o 
   7   7  10    11054.92    11156.77    130.35 o 
   0   8  10     1154.80     1115.44     43.30 o 
   1   8  10     5805.65     5873.45     69.11 o 
   2   8  10     3263.86     3335.96     45.23 o 
   3   8  10     7919.54     8201.05     95.15 o 
   4   8  10     3119.46     3123.92     44.72 o 
   5   8  10     6689.30     6931.01     84.84 o 
   6   8  10     3275.19     3299.16     48.94 o 
   7   8  10     4080.06     4342.81     72.43 o 
   0   9  10     7210.05     7397.80    204.12 o 
   1   9  10    13177.74    13651.29    354.63 o 
   2   9  10     6593.69     6810.05    129.14 o 
   3   9  10    11852.09    11814.94    172.19 o 
   4   9  10     4642.88     4756.86     61.83 o 
   5   9  10    10151.90    10297.30    119.26 o 
   0  10  10     4790.85     4888.57    142.27 o 
   1  10  10     4984.46     4935.30    102.02 o 
   2  10  10     3061.67     3055.61    103.09 o 
   3  10  10     5637.70     5696.80    169.07 o 
   4  10  10     2183.91     2144.29     84.53 o 
   1   1  11      289.76      299.15     18.75 o 
   2   1  11      194.72      201.41     12.61 o 
   3   1  11     1104.86     1187.70     37.19 o 
   4   1  11      436.74      407.26     11.37 o 
   5   1  11       48.40       50.22      6.68 o 
   6   1  11      364.92      352.75      9.87 o 
   7   1  11       22.82       40.28      6.97 o 
   8   1  11       63.75       54.71      7.14 o 
   9   1  11        5.31       26.42      8.11 o 
  10   1  11       86.35       95.78      9.82 o 
   1   2  11      638.43      615.03     18.02 o 
   2   2  11     1769.53     1654.47     27.10 o 
   3   2  11     3217.80     3154.38     42.58 o 
   4   2  11      167.83      172.24      8.37 o 
   5   2  11       73.42       64.98      6.87 o 
   6   2  11      213.10      177.73      8.17 o 
   7   2  11       77.16       94.44      7.38 o 
   8   2  11       13.10       18.02      7.18 o 
   9   2  11      281.13      285.49     11.12 o 
   1   3  11       88.15      118.72     11.57 o 
   2   3  11     2095.18     2005.73     31.14 o 
   3   3  11      332.68      351.27     16.16 o 
   4   3  11       48.53       23.68      7.13 o 
   5   3  11       35.93       54.40      6.89 o 
   6   3  11       56.26       49.20      6.72 o 
   7   3  11       54.36       64.01      7.71 o 
   8   3  11       12.94        5.32      7.40 o 
   9   3  11      161.77      163.39      9.88 o 
   1   4  11       14.55       38.09     10.31 o 
   2   4  11       27.41       21.65     14.95 o 
   3   4  11       96.41       97.62      7.77 o 
   4   4  11       91.78       84.00      7.74 o 
   5   4  11      168.49      145.45      8.59 o 
   6   4  11       79.30       81.40      7.53 o 
   7   4  11        0.41       -6.66      6.66 o 
   8   4  11       85.78       88.06      8.37 o 
   9   4  11       82.85       84.73      8.88 o 
   1   5  11        1.61       54.93     10.79 o 
   2   5  11       56.12       38.00      9.33 o 
   3   5  11      100.07       94.78      8.39 o 
   4   5  11       72.46       77.00      8.17 o 
   5   5  11        0.74       22.64      7.21 o 
   6   5  11      223.93      206.45      9.60 o 
   7   5  11      139.13      165.68     10.18 o 
   8   5  11      133.41      145.38      9.96 o 
   1   6  11      170.27      173.65     12.37 o 
   2   6  11      224.18      182.77     10.30 o 
   3   6  11     1127.66     1086.43     19.23 o 
   4   6  11       15.48       17.34      7.51 o 
   5   6  11       63.54       72.66      7.67 o 
   6   6  11        3.18        3.27      7.87 o 
   7   6  11       50.19       51.68      8.82 o 
   8   6  11       56.59       32.74     13.63 o 
   1   7  11      154.15      193.27     11.02 o 
   2   7  11       41.55       54.21     11.68 o 
   3   7  11      243.82      278.50     12.47 o 
   4   7  11       53.17       49.65      8.04 o 
   5   7  11       42.72       60.32     10.43 o 
   6   7  11      220.25      234.68     13.76 o 
   7   7  11       61.01       60.74     11.74 o 
   1   8  11       93.89      100.55      9.70 o 
   2   8  11       33.45       30.49      9.95 o 
   3   8  11        0.30       14.61      9.01 o 
   4   8  11      110.45      103.16     12.79 o 
   5   8  11      185.20      169.01     12.48 o 
   6   8  11      162.24      170.17     13.26 o 
   1   9  11      256.85      274.22     30.93 o 
   2   9  11      507.00      450.14     23.19 o 
   3   9  11       71.73       84.31     13.76 o 
   4   9  11      164.01      131.04     11.59 o 
   5   9  11      174.42      186.02     13.41 o 
   1  10  11       33.99       16.49     20.62 o 
   2  10  11       46.46       59.79     20.62 o 
   3  10  11      294.31      315.46     32.99 o 
   0   0  12      379.94      503.08     35.05 o 
   1   0  12     5695.28     5370.02    102.78 o 
   2   0  12      686.62      660.45     45.36 o 
   3   0  12    13120.63    12822.41    180.14 o 
   4   0  12      396.15      441.51     17.21 o 
   5   0  12    12297.92    12357.06    138.32 o 
   6   0  12     2368.37     2513.80     39.41 o 
   7   0  12     6021.61     6051.47     76.96 o 
   8   0  12     1807.38     1830.72     33.71 o 
   9   0  12     3074.96     3123.04     49.00 o 
   0   1  12     4968.65     4655.64     91.85 o 
   1   1  12    37096.42    36482.18    415.20 o 
   2   1  12    10874.77    10506.72    130.14 o 
   3   1  12    49775.46    47842.46    483.90 o 
   4   1  12     9040.25     8941.78     82.05 o 
   5   1  12    33989.11    33634.17    259.56 o 
   6   1  12     8778.42     8653.75     72.09 o 
   7   1  12    24261.12    24300.01    225.50 o 
   8   1  12     4887.56     4891.01     46.88 o 
   9   1  12    12955.80    13181.98    112.52 o 
   0   2  12     3125.93     3121.76     74.23 o 
   1   2  12     9722.31     9609.87    199.39 o 
   2   2  12     1404.32     1369.31     30.06 o 
   3   2  12    11392.68    11455.63    126.32 o 
   4   2  12     1821.62     1805.42     23.09 o 
   5   2  12     7166.14     6980.28     59.58 o 
   6   2  12      215.98      230.57      9.11 o 
   7   2  12     5742.26     5823.49     52.80 o 
   8   2  12       41.40      111.53     20.94 o 
   9   2  12     3081.50     3085.96     36.23 o 
   0   3  12    15455.92    15120.19    255.14 o 
   1   3  12    49699.51    48909.72    552.05 o 
   2   3  12     8336.61     8104.76    103.60 o 
   3   3  12    39043.04    38470.02    392.06 o 
   4   3  12     8841.57     8763.21     80.62 o 
   5   3  12    31210.58    31070.54    230.13 o 
   6   3  12     4770.02     4737.27     46.42 o 
   7   3  12    14443.85    14684.47    121.58 o 
   8   3  12     3808.58     3781.65     40.86 o 
   9   3  12    14713.76    14978.77    126.06 o 
   0   4  12      181.42      220.11     23.71 o 
   1   4  12    13093.75    12858.62    155.67 o 
   2   4  12     1110.11     1095.93     24.71 o 
   3   4  12     5724.33     5724.13     60.02 o 
   4   4  12     1529.64     1450.60     21.22 o 
   5   4  12     6601.26     6842.77     65.59 o 
   6   4  12      568.52      611.06     13.36 o 
   7   4  12     3311.63     3230.19     35.60 o 
   8   4  12      608.66      641.93     14.75 o 
   0   5  12    15336.09    14987.48    281.44 o 
   1   5  12    40878.44    39645.24    449.99 o 
   2   5  12     8584.29     8319.85    105.92 o 
   3   5  12    27095.84    26869.45    238.00 o 
   4   5  12     5405.10     5336.55     56.98 o 
   5   5  12    22793.59    23520.96    196.83 o 
   6   5  12     3166.70     3226.29     37.26 o 
   7   5  12    17350.98    17316.43    150.09 o 
   8   5  12     2923.32     3100.50     41.31 o 
   0   6  12     2886.26     3007.79     87.63 o 
   1   6  12    10165.71     9861.03    129.45 o 
   2   6  12      731.25      723.27     18.06 o 
   3   6  12     7057.47     7055.25     97.06 o 
   4   6  12      537.49      554.64     14.22 o 
   5   6  12     2912.33     3073.11     35.24 o 
   6   6  12      427.31      439.76     13.97 o 
   7   6  12     3721.27     3773.21     46.09 o 
   0   7  12     5470.82     5535.30    181.44 o 
   1   7  12    26102.24    25968.73    267.95 o 
   2   7  12     7140.78     6957.38     75.42 o 
   3   7  12    21070.37    21397.64    227.26 o 
   4   7  12     3903.58     3953.80     49.64 o 
   5   7  12    16120.80    16625.49    183.89 o 
   6   7  12     3749.32     3721.52     54.66 o 
   7   7  12    19038.98    18752.77    208.56 o 
   0   8  12       70.78      123.71     20.62 o 
   1   8  12     5286.81     5245.42     71.12 o 
   2   8  12      536.56      532.08     18.47 o 
   3   8  12     4447.26     4613.70     61.05 o 
   4   8  12       73.89       92.61     11.18 o 
   5   8  12     3980.83     4057.23     57.61 o 
   6   8  12     1274.71     1328.81     29.06 o 
   1   9  12    16307.21    16867.72    439.17 o 
   2   9  12     4006.67     4106.37     88.36 o 
   3   9  12    15811.91    16490.65    291.96 o 
   4   9  12     3823.03     3971.85     57.24 o 
   0  10  12     1865.83     1804.09     74.23 o 
   1  10  12     2587.82     2713.35     96.91 o 
   2  10  12      485.84      490.71     39.17 o 
   1   1  13      439.79      507.16     19.94 o 
   2   1  13      802.09      770.75     21.38 o 
   3   1  13       81.32       92.91     13.41 o 
   4   1  13      240.41      224.39     10.53 o 
   5   1  13       45.23       43.89      7.37 o 
   6   1  13      187.31      194.57      9.20 o 
   7   1  13        3.71       24.31      7.63 o 
   8   1  13       57.37       34.08      7.76 o 
   9   1  13       39.59       43.61      8.94 o 
   1   2  13     1776.64     1808.60     33.75 o 
   2   2  13     1574.47     1366.37     28.84 o 
   3   2  13        1.74       16.50     12.78 o 
   4   2  13      693.68      633.45     15.57 o 
   5   2  13        2.68        9.31      6.82 o 
   6   2  13      136.57      122.01      8.30 o 
   7   2  13      257.42      246.05     10.48 o 
   8   2  13       78.62       52.83      8.56 o 
   9   2  13      121.31      152.35     10.05 o 
   1   3  13      170.94      218.45     26.78 o 
   2   3  13        4.47        5.03     10.54 o 
   3   3  13       41.41       46.19     10.39 o 
   4   3  13      102.83       73.80      8.60 o 
   5   3  13       84.55      122.71      8.62 o 
   6   3  13      273.54      281.69     10.64 o 
   7   3  13        7.56       37.53      8.13 o 
   8   3  13       26.04       25.88      8.42 o 
   1   4  13       73.10       90.46     12.09 o 
   2   4  13      334.85      271.18     21.44 o 
   3   4  13      381.34      326.25     14.15 o 
   4   4  13       17.15        1.89      8.06 o 
   5   4  13        1.21        2.61      7.58 o 
   6   4  13        4.68       -2.04      7.76 o 
   7   4  13        7.81       -0.50      7.57 o 
   8   4  13        0.23       -5.18      7.86 o 
   1   5  13       72.39       81.22     11.82 o 
   2   5  13       88.40       65.17     11.61 o 
   3   5  13      178.62      190.92     10.76 o 
   4   5  13        3.39        2.01      8.21 o 
   5   5  13      298.70      352.62     12.17 o 
   6   5  13      296.11      276.21     11.40 o 
   7   5  13        1.44       21.09      8.73 o 
   8   5  13      102.31       90.69     10.59 o 
   1   6  13      329.17      337.84     15.95 o 
   2   6  13       70.73       62.84     10.26 o 
   3   6  13      183.80      188.24     10.59 o 
   4   6  13      309.26      288.86     11.78 o 
   5   6  13       20.91       26.21      7.95 o 
   6   6  13        6.86        2.80      8.74 o 
   7   6  13      200.08      224.92     12.17 o 
   1   7  13       13.70       53.13     10.09 o 
   2   7  13      620.16      574.35     15.88 o 
   3   7  13      143.95      168.51     11.57 o 
   4   7  13       60.69       43.56      9.72 o 
   5   7  13        5.00       44.95     11.74 o 
   6   7  13       43.44       42.17     11.67 o 
   1   8  13        9.53       26.61     10.79 o 
   2   8  13       46.28       47.99     12.66 o 
   3   8  13       87.49       62.30     11.57 o 
   4   8  13        0.45       -7.89     10.26 o 
   5   8  13       97.80       94.76     11.90 o 
   1   9  13      114.79       98.97     26.80 o 
   2   9  13       36.83       34.11     15.84 o 
   3   9  13        2.21       31.55     26.80 o 
   0   0  14      214.43      191.75     26.80 o 
   1   0  14     2558.65     2682.65     62.69 o 
   2   0  14      762.10      816.87     32.99 o 
   3   0  14     2342.09     2231.70     56.80 o 
   4   0  14       94.73       81.84     12.61 o 
   5   0  14     1324.19     1341.68     27.98 o 
   6   0  14      902.04      862.35     22.46 o 
   7   0  14     1254.56     1329.81     28.91 o 
   8   0  14      804.35      798.15     23.03 o 
   0   1  14     1821.08     1840.12     60.82 o 
   1   1  14    42263.37    39999.02    455.92 o 
   2   1  14     2137.10     2096.01     38.39 o 
   3   1  14    40360.84    37876.51    583.89 o 
   4   1  14      262.16      332.90     14.25 o 
   5   1  14    24690.99    24546.68    208.29 o 
   6   1  14     3109.01     3185.86     34.45 o 
   7   1  14    19391.00    19958.67    155.21 o 
   8   1  14     2030.80     2109.41     28.96 o 
   0   2  14     2148.02     2227.93     55.40 o 
   1   2  14     2307.18     2153.68     38.65 o 
   2   2  14      212.35      211.05     14.10 o 
   3   2  14     2872.94     2828.57     46.90 o 
   4   2  14      429.35      456.71     14.18 o 
   5   2  14     1494.65     1541.63     22.51 o 
   6   2  14      188.11      208.19      9.81 o 
   7   2  14      812.74      924.80     18.10 o 
   8   2  14       42.53       55.91      9.02 o 
   0   3  14     5367.14     5189.05    161.85 o 
   1   3  14    37866.80    36990.91    620.19 o 
   2   3  14     1348.52     1288.16     28.60 o 
   3   3  14    27445.76    26832.80    339.86 o 
   4   3  14     2394.59     2412.87     37.70 o 
   5   3  14    28266.06    28620.37    241.22 o 
   6   3  14      594.67      606.32     15.49 o 
   7   3  14    18781.12    19243.22    157.48 o 
   8   3  14      787.86      828.42     17.80 o 
   0   4  14      144.48      152.79     18.18 o 
   1   4  14      559.12      640.04     20.08 o 
   2   4  14      325.83      370.92     25.89 o 
   3   4  14     1428.58     1449.96     30.85 o 
   4   4  14      199.78      216.24     11.38 o 
   5   4  14     3044.33     3065.44     36.82 o 
   6   4  14      207.62      209.19     10.95 o 
   7   4  14     1379.98     1419.28     27.64 o 
   8   4  14      249.51      242.02     11.38 o 
   0   5  14     1895.52     1761.49     48.11 o 
   1   5  14    27104.51    26724.15    310.82 o 
   2   5  14     1818.94     1853.86     36.01 o 
   3   5  14    24588.57    24478.72    237.92 o 
   4   5  14     3081.20     3095.25     39.48 o 
   5   5  14    24576.44    25154.61    212.03 o 
   6   5  14      361.48      373.45     13.06 o 
   7   5  14    18783.79    19504.39    169.58 o 
   0   6  14     1302.32     1231.62     46.39 o 
   1   6  14     3081.20     3047.07     56.84 o 
   2   6  14      425.92      424.95     22.32 o 
   3   6  14     1554.18     1522.16     33.11 o 
   4   6  14      433.57      410.24     13.77 o 
   5   6  14      622.51      657.45     15.60 o 
   6   6  14        7.52       16.74      9.42 o 
   0   7  14       54.18      108.45     28.87 o 
   1   7  14    22087.45    22364.83    262.88 o 
   2   7  14     1825.45     1834.15     29.97 o 
   3   7  14    24106.56    24263.28    281.04 o 
   4   7  14     1139.75     1153.06     50.56 o 
   5   7  14    17039.86    17989.85    200.48 o 
   6   7  14     1293.72     1291.53     29.95 o 
   0   8  14       45.98       20.62     22.68 o 
   1   8  14     1833.60     1854.52     35.30 o 
   2   8  14      449.37      428.99     18.44 o 
   3   8  14      829.77      897.40     25.68 o 
   4   8  14       32.84       39.84     11.74 o 
   1   9  14    17451.17    18548.10    486.59 o 
   2   9  14     1103.96     1095.53     39.91 o 
   2   1  15      145.10      123.64     14.56 o 
   3   1  15      109.74       82.02     12.54 o 
   4   1  15        3.26       -9.34      9.34 o 
   5   1  15       13.64       14.65      8.96 o 
   6   1  15       42.98       28.17      8.07 o 
   7   1  15        0.64       16.11      8.36 o 
   8   1  15       31.29       31.50      8.92 o 
   1   2  15      125.36      123.40     13.99 o 
   2   2  15        6.38        3.71     10.99 o 
   3   2  15        0.38       -9.61     11.05 o 
   4   2  15      106.91       88.42      9.94 o 
   5   2  15     1106.91     1025.77     20.01 o 
   6   2  15      337.46      302.44     11.16 o 
   7   2  15       15.21       16.47      8.27 o 
   8   2  15       95.36       79.06      9.73 o 
   1   3  15        9.32       24.13     11.50 o 
   2   3  15        1.05        0.00     11.34 o 
   3   3  15      141.75      109.77     13.40 o 
   4   3  15       56.52       35.45      9.16 o 
   5   3  15      320.40      321.51     13.79 o 
   6   3  15      275.21      261.51     12.21 o 
   7   3  15       24.56       48.60      9.69 o 
   8   3  15       51.51       25.55      9.30 o 
   1   4  15       30.39       44.37     11.57 o 
   2   4  15       79.23       68.07     12.61 o 
   3   4  15       36.66       56.33     12.50 o 
   4   4  15       73.12       69.92     10.12 o 
   5   4  15      174.40      150.87     11.31 o 
   6   4  15       45.79       47.90      9.23 o 
   7   4  15       24.94       15.95      9.21 o 
   1   5  15        2.57       35.05     11.82 o 
   2   5  15      505.03      455.53     28.57 o 
   3   5  15        6.69       30.51     10.07 o 
   4   5  15        5.53       -9.02      9.02 o 
   5   5  15      138.28      164.11     11.59 o 
   6   5  15      146.29      139.48     10.84 o 
   7   5  15        2.14       24.52      9.60 o 
   1   6  15      261.82      251.46     15.19 o 
   2   6  15        0.24        2.58     11.34 o 
   3   6  15        0.09        4.67      9.80 o 
   4   6  15      273.99      271.72     12.78 o 
   5   6  15      126.65      134.36     10.27 o 
   6   6  15       23.32        7.46      9.56 o 
   1   7  15       36.10       56.34     13.99 o 
   2   7  15       30.99       17.66     10.03 o 
   3   7  15       81.86      100.83     13.04 o 
   4   7  15        4.39      -10.67     10.67 o 
   5   7  15        0.11       40.39     13.04 o 
   1   8  15       37.12       31.87     11.82 o 
   2   8  15       25.81       34.45     12.31 o 
   3   8  15       21.27       35.96     12.86 o 
   0   0  16      280.68      309.27     32.99 o 
   1   0  16        0.63       93.68     18.18 o 
   2   0  16        0.01       17.53     16.04 o 
   3   0  16        4.22       75.26     18.95 o 
   4   0  16      291.17      231.20     20.48 o 
   5   0  16        5.35       47.76     12.99 o 
   6   0  16        5.22       28.13     11.94 o 
   7   0  16      106.98      139.98     14.52 o 
   0   1  16        4.11      -12.37     16.04 o 
   1   1  16    53109.16    51905.79    589.16 o 
   2   1  16      550.32      492.91     26.49 o 
   3   1  16    31197.00    30615.00    512.17 o 
   4   1  16       81.63      109.24     11.34 o 
   5   1  16    22585.42    23001.01    198.85 o 
   6   1  16        3.39       11.10      8.12 o 
   7   1  16    22374.59    22955.47    178.72 o 
   0   2  16       15.44       36.49     16.72 o 
   1   2  16      455.41      470.34     18.80 o 
   2   2  16      304.55      315.07     18.45 o 
   3   2  16        8.51       68.43     13.80 o 
   4   2  16       11.90       10.45      9.88 o 
   5   2  16       14.02       70.17      9.64 o 
   6   2  16       11.05        9.19      9.09 o 
   7   2  16       47.24       83.25      9.74 o 
   0   3  16       67.35       96.15     18.95 o 
   1   3  16    32197.21    32212.76    372.93 o 
   2   3  16      302.94      313.43     17.25 o 
   3   3  16    32198.41    31942.97    371.38 o 
   4   3  16      264.12      264.89     13.68 o 
   5   3  16    29269.12    29651.97    267.27 o 
   6   3  16        0.55       18.34      9.38 o 
   7   3  16    18742.48    19819.83    174.35 o 
   0   4  16      441.59      460.18     45.36 o 
   1   4  16       76.50      140.67     16.37 o 
   2   4  16       19.49       34.17     14.63 o 
   3   4  16       10.15       62.19     12.86 o 
   4   4  16      117.40      127.50     13.98 o 
   5   4  16       43.45      118.77     11.15 o 
   6   4  16       15.85       28.06      9.58 o 
   7   4  16      142.36      166.69     11.89 o 
   0   5  16       25.06       48.83     27.83 o 
   1   5  16    23241.29    23560.83    278.09 o 
   2   5  16      130.23      181.13     15.46 o 
   3   5  16    29858.80    30187.08    292.02 o 
   4   5  16       71.63       83.09     11.28 o 
   5   5  16    25702.29    26544.08    225.30 o 
   6   5  16       16.77       26.61      9.74 o 
   0   6  16      169.78      102.78     23.71 o 
   1   6  16        0.59       60.43     12.61 o 
   2   6  16       37.22       30.93     12.37 o 
   3   6  16       42.08      102.96     15.79 o 
   4   6  16        1.39       14.34     10.29 o 
   5   6  16       64.21      110.65     11.43 o 
   0   7  16      147.69      168.76     27.83 o 
   1   7  16    23627.01    23881.45    282.21 o 
   2   7  16      143.06      151.84     13.21 o 
   3   7  16    23096.74    23852.28    371.01 o 
   4   7  16       81.24       87.04     12.67 o 
   0   8  16      179.96      239.17     30.93 o 
   1   8  16       44.50       87.80     13.40 o 
   2   8  16       51.12       57.28     14.28 o 
   2   1  17        7.78       -2.06     11.34 o 
   3   1  17       18.73       33.84     12.61 o 
   4   1  17      133.21      123.74     12.27 o 
   5   1  17      148.11      144.39     11.94 o 
   6   1  17       89.81       62.78      9.96 o 
   7   1  17       28.94       47.43     10.20 o 
   1   2  17        1.12       -5.15     11.34 o 
   2   2  17      959.08      916.15     26.27 o 
   3   2  17       11.91       16.23     11.82 o 
   4   2  17       61.97       46.25     11.06 o 
   5   2  17      148.26      148.78     11.77 o 
   6   2  17       73.51       45.76     10.28 o 
   7   2  17        0.51       -7.41      9.87 o 
   1   3  17       96.78      109.76     18.45 o 
   2   3  17       71.75       79.60     13.34 o 
   3   3  17      128.74      145.10     14.92 o 
   4   3  17        4.64      -12.89     12.89 o 
   5   3  17       97.99       94.87     13.83 o 
   6   3  17       54.58       25.55     10.34 o 
   1   4  17       53.95       66.58     14.16 o 
   2   4  17      173.71      133.47     14.15 o 
   3   4  17       16.25       12.92     12.80 o 
   4   4  17        2.32      -10.10     10.10 o 
   5   4  17       35.06       15.68     10.60 o 
   6   4  17      134.64      114.68     11.40 o 
   1   5  17      103.60      127.67     14.15 o 
   2   5  17       95.59      106.95     19.05 o 
   3   5  17       14.65       34.38     11.87 o 
   4   5  17       20.23       -0.52     10.78 o 
   5   5  17       16.80       42.27     11.37 o 
   1   6  17       14.81       22.95     12.09 o 
   2   6  17       85.25       63.58     16.07 o 
   3   6  17        4.87       -1.70     10.36 o 
   4   6  17       14.48        8.35     10.61 o 
   1   7  17        0.09       30.13     13.12 o 
   2   7  17        0.17       -9.46     12.61 o 
   3   7  17       15.75       54.35     12.83 o 
   0   0  18        2.89       16.49     24.74 o 
   1   0  18      831.41      999.29     71.13 o 
   2   0  18      189.22      150.02     20.41 o 
   3   0  18      385.40      376.36     26.94 o 
   4   0  18        1.81        2.50     21.77 o 
   5   0  18      370.58      414.72     24.94 o 
   6   0  18       46.37       51.64     15.14 o 
   0   1  18     1252.58     1256.75     43.74 o 
   1   1  18    21876.39    22662.36    270.87 o 
   2   1  18        6.19       18.01     12.03 o 
   3   1  18    24919.07    24391.69    291.23 o 
   4   1  18      247.51      292.83     17.06 o 
   5   1  18    21201.81    21134.21    239.69 o 
   6   1  18      508.60      526.72     16.83 o 
   0   2  18      114.03      150.77     20.41 o 
   1   2  18       31.05      117.55     19.34 o 
   2   2  18        6.24        6.00     15.18 o 
   3   2  18      402.55      417.83     19.83 o 
   4   2  18       42.51       34.15     11.04 o 
   5   2  18      341.75      364.39     16.79 o 
   6   2  18        0.04      -10.53     10.86 o 
   0   3  18      170.23      150.82     43.30 o 
   1   3  18    25706.87    26075.65    308.24 o 
   2   3  18     1366.64     1243.59     40.47 o 
   3   3  18    21058.20    20865.55    345.51 o 
   4   3  18      133.77      164.88     14.49 o 
   5   3  18    17434.36    17722.61    217.92 o 
   6   3  18      384.59      429.24     15.86 o 
   0   4  18        3.43       12.28     25.77 o 
   1   4  18      459.62      500.61     20.58 o 
   2   4  18       93.75       77.34     15.18 o 
   3   4  18      341.89      401.94     19.55 o 
   4   4  18       14.68       15.18     10.90 o 
   5   4  18      409.22      443.39     17.77 o 
   0   5  18      135.04      133.86     21.10 o 
   1   5  18    23481.68    23994.02    286.07 o 
   2   5  18     1016.96      996.14     28.57 o 
   3   5  18    18127.92    18592.10    207.53 o 
   4   5  18      369.02      383.07     16.96 o 
   0   6  18        0.86       -4.75     16.72 o 
   1   6  18      272.22      319.77     17.97 o 
   2   6  18       94.67       99.47     14.28 o 
   3   6  18      377.24      415.61     26.15 o 
   0   7  18      615.26      654.58     32.78 o 
   1   1  19      136.11      215.77     18.62 o 
   2   1  19       13.68       16.17     12.09 o 
   3   1  19        6.01       19.50     13.39 o 
   4   1  19       42.98       33.03     11.57 o 
   5   1  19       26.59       25.00     11.36 o 
   1   2  19        2.20      -11.05     11.05 o 
   2   2  19      279.50      275.46     17.48 o 
   3   2  19       24.52       24.78     12.61 o 
   4   2  19       14.87       -7.34     10.52 o 
   5   2  19      340.26      314.10     16.28 o 
   1   3  19       43.47       76.08     16.67 o 
   2   3  19        7.92       -1.87     12.31 o 
   3   3  19        2.71        6.61     12.54 o 
   4   3  19       43.82       36.13     12.78 o 
   5   3  19       80.62       63.60     12.53 o 
   1   4  19       56.10       44.10     13.12 o 
   2   4  19        5.78       12.82     12.61 o 
   3   4  19        7.38       12.92     13.12 o 
   4   4  19        4.12      -10.38     10.38 o 
   1   5  19       34.78       57.66     13.64 o 
   2   5  19      166.16      138.06     15.70 o 
   3   5  19        0.58        9.30     11.62 o 
   1   6  19       19.02       44.17     13.28 o 
   0   0  20      509.88      546.38     43.30 o 
   1   0  20     2753.11     2780.37     88.66 o 
   2   0  20      339.04      333.37     26.24 o 
   3   0  20     1633.74     1702.21     55.40 o 
   4   0  20      116.04      131.89     18.97 o 
   0   1  20     2887.49     2868.97     88.66 o 
   1   1  20    12008.47    12238.17    157.98 o 
   2   1  20     1727.06     1698.25     45.23 o 
   3   1  20    14941.60    15096.47    191.23 o 
   4   1  20     2922.10     2841.92     45.45 o 
   0   2  20      185.64      221.88     23.33 o 
   1   2  20     1648.91     1700.20     38.12 o 
   2   2  20      108.44      151.87     15.70 o 
   3   2  20     2106.80     2112.99     44.03 o 
   4   2  20      302.41      275.68     16.89 o 
   0   3  20     1338.92     1404.40     48.11 o 
   1   3  20    15617.09    15936.78    199.48 o 
   2   3  20     2729.59     2807.49     52.31 o 
   3   3  20    14126.70    14569.21    185.81 o 
   0   4  20       49.65       43.46     38.14 o 
   1   4  20     2509.77     2584.90     49.19 o 
   2   4  20      582.22      564.94     22.89 o 
   3   4  20     1287.16     1370.94     35.03 o 
   0   5  20     1220.47     1229.36     45.91 o 
   1   5  20    15608.52    16000.44    200.24 o 
   1   1  21       45.90      108.55     29.90 o 
   2   1  21       26.70       21.13     13.40 o 
   3   1  21        2.11       17.01     13.40 o 
   1   2  21       39.24       42.50     13.12 o 
   2   2  21      414.58      447.85     21.38 o 
   1   3  21       63.18       71.09     13.89 o 
                                                 
